# Supplementary material for: Unveiling of a cryptic Dicranomyia (Idiopyga) from northern Finland using integrative approach (Diptera, Limoniidae)
Source: Biodivers Data J. 2014 Dec 3;(2):e4238. doi: 10.3897/BDJ.2.e4238 (PMC4267105; doi:10.3897/BDJ.2.e4238)
Supplement: Supplementary material 2 — COI sequences of Dicranomyia (Idiopyga) species and three out-group species [file biodiversity_data_journal-2-e4238-s002.txt]

>Dicranomyia_danica_JES-20110422	
TACTTTATATTTTATTTTTGGAGCTTGAGCAGGAATAGTAGGGACTTCATTAAGAATTAT
TATTCGAGCAGAATTAGGTCACCCTGGTGCACTAATTGGAGATGATCAAATTTATAATGT
AGTTGTTACAGCTCATGCTTTTATTATAATTTTTTTTATAGTAATGCCTATTATAATCGG
AGGGTTCGGTAATTGACTTGTTCCTTTAATATTAGGAGCCCCAGACATGGCTTTTCCTCG
AATAAATAATATAAGTTTTTGAATATTACCCCCATCATTAACTCTATTATTAGCTAGAAG
AATAGTTGAAAACGGGGCAGGAACAGGTTGAACTGTTTATCCCCCTCTTTCATCAGGAAT
TGCTCATTCAGGAGCTTCTGTAGATTTAGCAATTTTTTCTCTTCATTTAGCAGGAATTTC
TTCTATTCTAGGAGCCGTTAATTTTATTACAACTGTTATTAATATGCGATCGGCAGGAAT
TTCATTTGATCGTATGCCTCTATTTGTATGATCAGTTGTTATTACTGCTATTTTATTATT
ATTATCTCTTCCTGTTTTAGCAGGGGCTATTACAATATTATTAACAGATCGAAATTTAAA
TACATCATTCTTTGACCCAGCAGGAGGAGGAGATCCTATTTTATATCAACACTTATTT
>Dicranomyia_danica_JES-20110418
TACTTTATATTTTATTTTTGGAGCTTGAGCAGGAATAGTAGGGACTTCATTAAGAATTAT
TATTCGAGCAGAATTAGGTCACCCTGGTGCACTAATTGGAGATGATCAAATTTATAATGT
AGTTGTTACAGCTCATGCTTTTATTATAATTTTTTTTATAGTAATACCTATTATAATCGG
AGGGTTCGGTAATTGACTTGTTCCTTTAATATTAGGAGCCCCAGACATGGCTTTTCCTCG
AATAAATAATATAAGTTTTTGAATATTACCCCCATCATTAACTCTATTATTAGCTAGAAG
AATAGTTGAAAACGGGGCAGGAACAGGTTGAACTGTTTATCCCCCTCTTTCATCAGGAAT
TGCTCATTCAGGAGCTTCTGTAGATTTAGCAATTTTTTCTCTTCATTTAGCAGGAATTTC
TTCTATTCTAGGAGCCGTTAATTTTATTACAACTGTTATTAATATGCGATCGGCAGGAAT
TTCATTTGATCGTATGCCTTTATTTGTATGATCAGTTGTTATTACTGCTATTTTATTATT
ATTATCCCTTCCTGTTTTAGCAGGGGCTATTACAATATTATTAACAGATCGAAATTTAAA
TACATCATTCTTTGACCCAGCAGGAGGAGGAGATCCTATTTTATATCAACACTTATTT
>Dicranomyia_didyma_JES-20110098	
TACATTATATTTTATTTTTGGAGCATGAGCTGGAATAGTCGGAACTTCTCTAAGAATTTT
GATTCGAGCAGAATTAGGACACCCAGGAGCTTTAATTGGTGATGACCAAATTTATAACGT
AATTGTAACAGCACATGCTTTTATTATAATTTTTTTTATAGTTATACCTATTATAATTGG
AGGTTTTGGAAATTGATTAGTTCCTTTAATATTAGGAGCCCCAGATATAGCTTTCCCACG
AATAAATAATATAAGTTTTTGAATATTACCTCCATCACTAACATTATTATTAGCTAGTAG
TATAGTAGAAAATGGAGCAGGAACAGGATGAACAGTATACCCCCCTCTTTCATCAGGAAT
TGCCCATACAGGAGCTTCAGTTGATCTAGCAATTTTCTCTTTACATTTAGCAGGAATCTC
ATCTATTTTAGGAGCAGTTAATTTTATTACTACTGTAATTAATATACGATCAACAGGAAT
TACTTTTGATCGAATACCTTTATTTGTCTGATCAGTAGTAATTACTGCTGTATTATTACT
TTTATCTTTACCGGTTTTAGCTGGAGCTATTACAATACTTCTTACAGACCGAAATTTAAA
TACTTCGTTCTTTGACCCAGCTGGTGGAGGAGACCCTATTCTTTATCAACATCTATTT
>Dicranomyia_esbeni_JES-20120182
GACTTTATACTTTATTTTTGGGGCTTGAGCAGGAATAGTAGGAACGTCACTAAGTATTAT
TATTCGAGCAGAATTAGGTCACCCAGGAGCATTAATTGGAGACGATCAAATTTATAATGT
GGTAGTTACTGCCCATGCTTTTATTATAATTTTTTTTATAGTTATGCCAATCATAATTGG
GGGATTCGGTAATTGATTAGTTCCTTTAATATTAGGTGCCCCAGATATAGCTTTTCCTCG
AATAAATAATATAAGTTTTTGGATACTCCCCCCTTCTTTAACTTTATTATTAGCTAGAAG
TATAGTTGAAAACGGGGCAGGAACTGGTTGAACAGTTTACCCCCCTCTTTCTTCTGGAAT
TGCTCATTCAGGAGCTTCTGTAGATTTGGCAATTTTTTCTCTGCACTTAGCAGGAATTTC
TTCTATTTTAGGAGCTGTTAATTTTATTACAACTGTTATTAATATGCGGTCAGTAGGAAT
TTCATTTGATCGAATGCCATTATTTGTCTGATCAGTAGTAATCACTGCTATTTTATTACT
TTTATCTTTACCTGTTTTAGCCGGAGCTATTACAATATTATTAACAGATCGAAATTTAAA
TACCTCA
>Dicranomyia_fusca_JES-20110237
AACTTTATATTTTATTTTTGGAGCTTGATCTGGAATAGTTGGAACTTCCCTAAGAATTTT
AATTCGGGCTGAATTAGGACACCCTGGTGCTTTAATTGGAGACGATCAAATTTATAATGT
AATTGTAACAGCTCATGCTTTTATTATAATTTTTTTCATGGTTATACCCATCATAATTGG
AGGGTTTGGAAATTGACTAGTACCCCTAATACTAGGAGCTCCTGATATAGCCTTCCCCCG
AATAAATAACATAAGATTTTGAATATTACCTCCTTCCTTAACTCTTTTATTAGCGAGTAG
AATAGTTGAAGCAGGGGCAGGAACAGGCTGAACTGTATACCCTCCACTATCCTCTAATAT
TGCTCACGCGGGGGCTTCAGTTGATCTTGCTATTTTTTCTTTACACTTAGCAGGAATTTC
ATCAATTTTAGGGGCTGTAAATTTTATTACAACTGTAATTAATATACGATCAGCGGGAAT
TACCTTTGACCGAATACCTCTATTTGTTTGATCTGTAGTTATTACTGCTATTTTATTATT
ACTATCCCTTCCCGTATTAGCAGGAGCTATCACTATATTATTAACTGACCGAAATTTAAA
CACTTCTTTCTTTGACCCTGCTGGAGGAGGAGACCCTATTTTATACCAACATTTATTT
>Dicranomyia_halterella_JES-20120184
CACTTTATATTTTATTTTTGGAGCCTGAGCAGGAATAGTGGGAACTTCTTTAAGAATCCT
TATTCGAGCAGAACTAGGCCAGCCTGGAGCATTAATTGGTGATGATCAAATTTATAATGT
AATTGTTACTGCCCATGCTTTTATCATAATTTTTTTTATAGTTATGCCAATTATAATCGG
AGGATTTGGAAACTGACTTGTCCCCCTAATATTAGGAGCTCCAGATATAGCTTTTCCTCG
TATAAATAATATAAGTTTTTGAATGCTTCCCCCTTCTTTAACCCTTTTATTAGCCAGAAG
AATAGTTGAAACTGGAGCAGGAACCGGTTGAACAGTGTACCCCCCCTTATCCTCAGGTAT
TGCTCATTCAGGTGCTTCTGTTGATTTAGCAATTTTTTCATTACATTTAGCTGGAATCTC
CTCTATTTTAGGAGCAGTAAACTTTATTACAACAGTTATTAATATACGATCTGCAGGAAT
TTCATTTGATCGAATACCATTATTCGTTTGATCTGTAGTTATTACTGCTATTTTATTACT
TTTATCCTTACCAGTATTAGCGGGAGCTATCACAATATTGTTAACAGATCGAAACTTAAA
CACTTCTTTTTTTGACCCCGCTGGTGGGGGAGATCCAATTTTATATCAACATTTATTT
>Dicranomyia_halterella_JES-20110097
CACTTTATATTTTATTTTTGGAGCCTGAGCAGGAATAGTGGGAACTTCTTTAAGAATCCT
TATTCGAGCAGAACTAGGCCAGCCTGGAGCATTAATTGGTGATGATCAAATTTATAATGT
AATTGTTACTGCCCATGCTTTTATCATAATTTTTTTTATAGTTATGCCAATTATAATCGG
AGGATTTGGAAACTGACTTGTCCCCCTAATATTAGGAGCTCCAGATATAGCTTTTCCTCG
TATAAATAATATAAGTTTTTGAATGCTTCCCCCTTCTTTAACCCTTTTATTAGCCAGAAG
AATAGTTGAAACTGGAGCAGGAACCGGTTGAACAGTGTACCCCCCCTTATCCTCAGGTAT
TGCTCATTCAGGTGCTTCTGTTGATTTAGCAATTTTTTCATTACATTTAGCTGGAATCTC
CTCTATTTTAGGAGCAGTAAACTTTATTACAACAGTTATTAATATACGATCTGCAGGAAT
TTCATTTGATCGAATACCATTATTCGTTTGATCTGTAGTTATTACTGCTATTTTATTACT
TTTATCCTTACCAGTATTAGCGGGAGCTATCACAATATTGTTAACAGATCGAAACTTAAA
CACTTCTTTTTTTGACCCTGCTGGTGGGGGAGATCCAATTTTATATCAACATTTATTT
>Dicranomyia_intricata_JES-20120082
TACCTTATACTTTATTTTTGGAGCTTGAGCAGGAATAGTAGGAACTTCACTAAGTATTAT
TATTCGAGCAGAATTAGGACACCCAGGAGCATTAATTGGAGATGACCAAATTTATAATGT
AGTAGTTACTGCCCATGCTTTTATTATAATTTTTTTTATAGTTATACCAATTATAATTGG
TGGATTCGGTAATTGATTAGTTCCTTTAATATTAGGAGCCCCAGATATAGCTTTCCCTCG
AATAAATAATATAAGTTTTTGAATACTTCCCCCTTCTTTAACCTTATTATTAGCTAGAAG
TATAGTTGAAAACGGGGCAGGAACTGGTTGAACAGTTTACCCTCCCCTTTCTTCTGGAAT
TGCTCATTCAGGAGCTTCTGTAGACTTAGCTATTTTTTCTCTTCATTTAGCAGGTATTTC
TTCTATTTTAGGAGCTGTTAACTTTATTACAACTGTTATTAATATACGTTCAGCAGGAAT
TTCATTCGACCGAATACCATTATTTGTTTGATCAGTAGTAATTACTGCTATTCTATTACT
CTTATCACTCCCTGTTTTAGCTGGAGCTATTACAATATTATTAACAGATCGAAACTTAAA
CACTTCATTTTTTGACCCTGCAGGTGGAGGAGATCCTATTTTATACCAACACTTATTT
>Dicranomyia_intricata_JES-20110082
TACCTTATACTTTATTTTTGGAGCTTGAGCAGGAATAGTAGGAACTTCACTAAGTATTAT
TATTCGAGCAGAATTAGGACACCCAGGAGCATTAATTGGAGATGACCAAATTTATAATGT
AGTAGTTACTGCCCATGCTTTTATTATAATTTTTTTTATAGTTATACCAATTATAATTGG
TGGATTCGGTAATTGATTAGTTCCTTTAATATTAGGAGCCCCAGATATAGCTTTCCCTCG
AATAAATAATATAAGTTTTTGAATACTTCCCCCTTCTTTAACCTTATTATTAGCTAGAAG
TATAGTTGAAAACGGGGCAGGAACTGGTTGAACAGTTTACCCTCCCCTTTCTTCTGGAAT
TGCTCATTCAGGAGCTTCTGTAGACTTAGCTATTTTTTCTCTTCATTTAGCAGGTATTTC
TTCTATTTTAGGAGCTGTTAACTTTATTACAACTGTTATTAATATACGTTCAGCAGGAAT
TTCATTCGACCGAATACCATTATTTGTTTGATCAGTAGTAATTACTGCTATTCTATTACT
CTTATCACTCCCTGTTTTAGCTGGAGCTATTACAATATTATTAACAGATCGAAACTTAAA
CACTTCATTTTTTGACCCTGCAGGTGGAGGAGATCCTATTTTATACCAACACTTATTT
>Dicranomyia_boreobaltica_JES-20120094
TACCTTATACTTTATTTTTGGAGCTTGAGCAGGAATAGTGGGAACTTCATTAAGTATTAT
TATTCGAGCAGAATTAGGACACCCAGGTGCATTAATTGGAGACGACCAGATTTATAATGT
GGTAGTTACTGCCCATGCTTTTATTATAATTTTCTTTATAGTTATACCAATTATAATTGG
AGGATTCGGTAATTGATTAGTTCCTTTAATATTAGGAGCCCCAGATATAGCTTTCCCTCG
AATAAATAATATAAGTTTTTGAATACTTCCCCCTTCTTTAACTTTATTATTAGCTAGAAG
CATAGTTGAAAACGGGGCAGGAACTGGCTGAACAGTATACCCTCCCCTTTCTTCTGGAAT
TGCCCATTCAGGGGCTTCTGTAGATTTAGCTATTTTTTCTCTTCACCTAGCAGGTATTTC
TTCTATTTTAGGAGCTGTTAATTTTATTACAACTGTTATTAATATACGTTCAGCAGGAAT
TTCATTTGATCGAATACCATTATTTGTTTGATCAGTAGTAATTACTGCTATTTTATTGCT
TTTATCACTTCCTGTTTTAGCCGGAGCTATTACAATATTATTAACAGATCGAAACTTAAA
TACTTCATTTTTTGATCCCGCAGGTGGAGGAGACCCTATTTTATATCAGCATTTATTT
>Dicranomyia_klefbecki_JES-20120377
TACTTTATATTTTATTTTTGGAGCCTGAGCAGGAATAGTAGGAACTTCACTAAGCATTAT
TATTCGAGCTGAACTAGGCCATCCAGGAGCATTAATTGGTGATGATCAAATTTATAATGT
AGTAGTTACAGCTCATGCTTTTATCATAATTTTTTTTATAGTAATACCCATTATAATTGG
AGGATTTGGTAATTGACTAGTTCCTTTAATATTAGGAGCACCAGATATAGCTTTTCCTCG
AATAAATAATATAAGTTTTTGAATATTACCCCCTTCTTTAACTTTATTATTAGCTAGAAG
AATAGTTGAAAATGGTGCAGGAACAGGTTGAACTGTTTACCCCCCTCTTTCTTCTGGAAT
TGCTCATTCAGGTGCTTCCGTTGATTTAGCAATTTTTTCCTTACATTTAGCAGGAATTTC
CTCTATTTTAGGAGCAGTTAATTTTATTACAACTGTTATTAATATACGTTCAGCAGGAAT
TTCATTTGACCGAATACCATTATTTGTTTGATCAGTAGTAATTACTGCTATTTTACTATT
ATTATCCCTTCCTGTATTAGCTGGAGCTATTACAATATTATTAACAGACCGAAATTTAAA
CACTTCATTTTTTGACCCTGCTGGAGGAGGAGACCCTATTTTATACCAACACTTATTT
>Dicranomyia_lulensis_JES-20120081
CACTTTATACTTTATTTTTGGAGCTTGAGCAGGAATAGTTGGAACTTCATTAAGCATTAT
TATTCGAGCAGAACTAGGACATCCAGGTTCACTAATTGGTGATGACCAAATTTATAATGT
AGTAGTCACAGCTCATGCTTTTATTATAATTTTTTTTATAGTAATACCAATTATAATTGG
AGGATTTGGTAATTGACTAGTTCCTTTAATACTAGGAGCCCCAGATATGGCTTTTCCTCG
AATAAATAATATAAGTTTTTGAATGCTCCCCCCTTCTTTAACTTTATTAATAGCAAGAAG
AATAGTCGAAAATGGTGCAGGAACAGGTTGAACGGTTTACCCCCCTCTTTCTTCTAGAAT
TGCCCATTCAGGTTCTTCTGTAGATTTAGCAATTTTTTCTCTTCATTTGGCAGGAATTTC
TTCTATTTTAGGAGCTGTTAATTTTATTACAACTATTATTAACATACGTTCAGTAGGAAT
TTCATTCGACCGAATACCATTATTTGTTTGATCAGTTATAATTACTGCCATTTTATTATT
ATTATCACTTCCTGTTTTAGCTGGAGCTATTACCATATTATTAACAGATCGAAATTTAAA
TACTTCATTTTTTGACCCGGCTGGGGGGGGTGATCCGATTTTATATCAACATTTATTT
>Dicranomyia_lulensis_JES-20110365
CACTTTATACTTTATTTTTGGAGCTTGAGCAGGAATAGTTGGAACTTCATTAAGCATTAT
TATTCGAGCAGAACTAGGACATCCAGGTTCACTAATTGGTGATGACCAAATTTATAATGT
AGTAGTCACAGCTCATGCTTTTATTATAATTTTTTTTATAGTAATACCAATTATAATTGG
AGGATTTGGTAATTGACTAGTTCCTTTAATACTAGGAGCCCCAGATATGGCTTTTCCTCG
AATAAATAATATAAGTTTTTGAATGCTCCCCCCTTCTTTAACTTTATTAATAGCAAGAAG
AATAGTTGAAAATGGTGCAGGAACAGGTTGAACGGTTTACCCCCCTCTTTCTTCTAGAAT
TGCCCATTCAGGTTCTTCTGTAGATTTAGCAATTTTTTCTCTTCATTTGGCAGGAATTTC
TTCTATTTTAGGAGCTGTTAATTTTATTACAACTATTATTAACATACGTTCAGTAGGAAT
TTCATTCGACCGAATACCATTATTTGTTTGATCAGTTATAATTACTGCCATTTTATTATT
ATTATCACTTCCTGTTTTAGCTGGAGCTATTACCATATTATTAACAGATCGAAATTTAAA
TACTTCATTTTTTGACCCGGCTGGGGGGGGTGATCCGATTTTATATCAACATTTATTT
>Dicranomyia_lulensis_JES-20110142
CACTTTATACTTTATTTTTGGAGCTTGAGCAGGAATAGTTGGAACTTCATTAAGCATTAT
TATTCGAGCAGAACTAGGACATCCAGGTTCACTAATTGGTGATGACCAAATTTATAATGT
AGTAGTCACAGCTCATGCTTTTATTATAATTTTTTTTATAGTAATACCAATTATAATTGG
AGGATTTGGTAATTGACTAGTTCCTTTAATACTAGGAGCCCCAGATATGGCTTTTCCTCG
AATAAATAATATAAGTTTTTGAATGCTCCCCCCTTCTTTAACTTTATTAATAGCAAGAAG
AATAGTTGAAAATGGTGCAGGAACAGGTTGAACGGTTTACCCCCCTCTTTCTTCTAGAAT
TGCCCATTCAGGTTCTTCTGTAGATTTAGCAATTTTTTCTCTTCATTTGGCAGGAATTTC
TTCTATTTTAGGAGCTGTTAATTTTATTACAACTATTATTAACATACGTTCAGTAGGAAT
TTCATTCGACCGAATACCATTATTTGTTTGATCAGTTATAATTACTGCCATTTTATTATT
ATTATCACTTCCTGTTTTAGCTGGAGCTATTACCATATTATTAACAGATCGAAATTTAAA
TACTTCATTTTTTGACCCGGCTGGGGGGGGTGATCCGATTTTATATCAACATTTATTT
>Dicranomyia_magnicauda_JES-20120119
TACTTTATATTTTATTTTTGGAGCTTGAGCAGGAATAGTAGGAACTTCATTAAGAATTAT
TATTCGAGCAGAATTAGGACATCCAGGTGCATTAATTGGGGATGATCAAATTTATAATGT
AGTAGTTACAGCCCATGCTTTTATTATAATTTTTTTTATAGTAATACCAATTATAATCGG
AGGATTTGGGAATTGATTAGTTCCTTTAATGTTAGGAGCCCCAGATATAGCTTTTCCTCG
AATAAATAATATAAGTTTTTGAATACTCCCCCCTTCACTAACTTTATTATTAGCAAGTAG
AATAGTTGAAAATGGTGCAGGAACAGGTTGAACAGTTTACCCCCCTCTTTCTTCTAGAAT
TGCCCATTCAGGTTCTTCCGTAGATTTAGCAATTTTTTCTCTTCATTTAGCAGGAATTTC
TTCTATTTTAGGAGCTGTTAATTTTATTACAACTGTTATTAATATACGATCAACAGGAAT
TTCATTTGATCGAATACCATTATTTGTTTGATCAGTTGTAATTACTGCTATTTTATTATT
ACTATCACTTCCTGTTTTAGCTGGAGCTATTACTATATTATTAACAGATCGAAATTTAAA
TACCTCATTTTTCGACCCTGCTGGAGGAGGGGATCCTATTTTATATCAACATTTATTT
>Dicranomyia_magnicauda_JES-20120080
TACTTTATATTTTATTTTTGGAGCTTGAGCAGGAATAGTAGGAACTTCATTAAGAATTAT
TATTCGAGCAGAATTAGGACATCCAGGTGCATTAATTGGGGATGATCAAATTTATAATGT
AGTAGTTACAGCCCATGCTTTTATTATAATTTTTTTTATAGTAATACCAATTATAATCGG
AGGATTTGGGAATTGATTAGTTCCTTTAATGTTAGGAGCCCCAGATATAGCTTTTCCTCG
AATAAATAATATAAGTTTTTGAATACTCCCCCCTTCACTAACTTTATTATTAGCAAGTAG
AATAGTTGAAAATGGTGCAGGAACAGGTTGAACAGTTTACCCCCCTCTTTCTTCTAGAAT
TGCCCATTCAGGTTCTTCCGTAGATTTAGCAATTTTTTCTCTTCATTTAGCAGGAATTTC
TTCTATTTTAGGAGCTGTTAATTTTATTACAACTGTTATTAATATACGATCAACAGGAAT
TTCATTTGATCGAATACCATTATTTGTTTGATCAGTTGTAATTACTGCTATTTTATTATT
ACTATCACTTCCTGTTTTAGCTGGAGCTATTACTATATTATTAACAGATCGAAATTTAAA
TACCTCATTTTTCGACCCTGCTGGAGGAGGGGATCCTATTTTATATCAACATTTATTT
>Dicranomyia_magnicauda_JES-20120122
TACTTTATATTTTATTTTTGGAGCTTGAGCAGGAATAGTAGGAACTTCATTAAGAATTAT
TATTCGAGCAGAATTAGGACATCCAGGTGCATTAATTGGGGATGATCAAATTTATAATGT
AGTAGTTACAGCTCATGCTTTTATTATAATTTTTTTTATAGTAATACCAATTATAATCGG
AGGATTTGGGAATTGATTAGTTCCTTTAATGTTAGGAGCCCCAGATATAGCTTTTCCTCG
AATAAATAATATAAGTTTTTGAATACTCCCCCCTTCACTAACTTTATTATTAGCAAGTAG
AATAGTTGAAAATGGTGCAGGAACAGGTTGAACAGTTTACCCCCCTCTTTCTTCTAGAAT
TGCCCATTCAGGTTCTTCCGTAGATTTAGCAATTTTTTCTCTTCATTTAGCAGGAATTTC
TTCTATTTTAGGAGCTGTTAATTTTATTACAACTGTTATTAATATACGATCAGCAGGAAT
TTCATTTGATCGAATACCATTATTTGTTTGATCAGTTGTAATTACTGCTATTTTATTATT
ACTATCACTTCCTGTTTTAGCTGGAGCTATTACTATATTATTAACAGATCGAAATTTAAA
TACCTCATTTTTCGACCCTGCTGGAGGAGGGGATCCTATTTTATATCAACATTTATTT
>Dicranomyia_murina_JES-20120042
AACTTTATACTTCATTTTTGGAGCCTGAGCAGGAATAGTTGGAACCTCTTTAAGAATTTT
GATTCGAGCAGAACTGGGACACCCTGGGGCTTTAATTGGAGACGACCAAATCTATAACGT
TATTGTAACTGCCCATGCTTTCATTATAATTTTTTTTATAGTTATACCCATTATAATTGG
AGGATTTGGAAATTGATTAGTCCCTTTAATACTTGGAGCCCCTGATATAGCTTTTCCGCG
AATAAATAATATAAGTTTTTGAATATTACCCCCTTCTTTAACACTGCTATTAGCCAGAAG
AATAGTTGAAACCGGAGCAGGAACTGGATGAACTGTTTATCCCCCTCTTTCATCGGGTAT
CGCCCATTCAGGAGCCTCTGTTGACTTAGCTATTTTTTCACTACACTTAGCTGGGATTTC
ATCTATTTTAGGGGCTGTAAATTTTATTACAACAGTAATTAATATACGTTCAACAGGAAT
TTCATTTGATCGAATACCTTTATTTGTGTGATCCGTAGTAATTACTGCTATTTTATTACT
TTTATCCTTACCTGTTTTAGCCGGAGCAATTACAATATTATTAACAGATCGAAATTTAAA
CACTTCATTTTTTGATCCTGCTGGAGGAGGAGACCCCATTCTATACCAACACCTATTT
>Dicranomyia_ponojensis_JES-20110117
AACCTTATACTTTATTTTTGGAGCCTGAGCAGGCATAGTGGGTACCTCATTAAGAATTCT
TATTCGGGCTGAATTAGGCCATCCCGGTGCATTAATTGGAGATGACCAAATCTATAATGT
AATTGTTACTGCTCATGCTTTTATTATAATTTTTTTCATAGTTATACCAATCATAATTGG
AGGGTTCGGAAATTGACTTGTCCCATTAATACTTGGTGCCCCAGATATAGCCTTCCCTCG
AATAAATAATATGAGTTTTTGAATACTTCCCCCTTCTTTAACCCTTTTATTAGCAAGAAG
AATAGTTGAAAATGGAGCAGGAACTGGATGAACTGTATACCCCCCTTTATCCTCAGGAAT
TGCTCATTCAGGGGCTTCTGTTGATTTAGCGATTTTTTCACTTCATTTAGCAGGAATCTC
TTCTATTCTGGGGGCTGTTAATTTTATTACAACGGTTATTAATATACGTTCTGCCGGAAT
TTCATTTGACCGAATACCGTTATTTGTTTGATCTGTTGTTATTACAGCTATTTTATTATT
ACTGTCTTTACCTGTATTAGCAGGAGCTATTACAATGCTATTAACAGATCGTAATTTAAA
TACATCTTTTTTTGACCCAGCAGGAGGAGGAGACCCTATTTTATACCAACATCTATTC
>Dicranomyia_ponojensis_JES-20120086
AACCTTATACTTTATTTTTGGAGCCTGAGCAGGCATAGTGGGTACCTCATTAAGAATTCT
TATTCGGGCTGAATTAGGCCATCCCGGTGCATTAATTGGAGATGACCAAATCTATAATGT
AATTGTTACTGCTCATGCTTTTATTATAATTTTTTTCATAGTTATACCAATCATAATTGG
AGGGTTCGGAAATTGACTTGTCCCATTAATACTTGGTGCCCCAGATATAGCCTTCCCTCG
AATAAATAATATGAGTTTTTGAATACTTCCCCCTTCTTTAACCCTTTTATTAGCAAGAAG
AATAGTTGAAAATGGAGCAGGAACTGGATGAACTGTATACCCCCCTTTATCCTCAGGAAT
TGCTCATTCAGGGGCTTCTGTTGATTTAGCGATTTTTTCACTTCATTTAGCAGGAATCTC
TTCTATTCTGGGGGCTGTTAATTTTATTACAACGGTTATTAATATACGTTCTGCCGGAAT
TTCATTTGACCGAATACCGTTATTTGTTTGATCTGTTGTTATTACAGCTATTTTATTATT
ACTGTCTTTACCTGTATTAGCAGGAGCTATTACAATGCTATTAACAGATCGTAATTTAAA
TACATCTTTTTTTGACCCAGCAGGAGGAGGAGACCCTATTTTATACCAACATCTATTC
>Dicranomyia_stigmatica_JES-20120415
CACATTATATTTTATTTTTGGCGCTTGAGCAGGAATAGTGGGAACCTCATTAAGTATTAT
TATTCGAGCAGAATTAGGACACCCAGGTGCTTTAATTGGTGATGATCAAATTTATAACGT
AGTAGTTACAGCTCATGCCTTTATTATAATTTTTTTTATAGTTATACCTATTATAATTGG
TGGCTTTGGAAATTGATTAGTTCCTTTAATACTAGGAGCCCCAGATATAGCATTTCCCCG
AATAAATAACATAAGTTTTTGAATATTACCCCCTTCTTTAACTTTATTGTTAGCTAGAAG
AATAGTTGAAAATGGAGCAGGAACAGGTTGAACAGTTTACCCTCCTCTTTCTTCTGGTAT
TGCTCATTCAGGGGCTTCCGTAGATTTAGCAATTTTTTCTTTACATTTAGCAGGAATCTC
ATCTATTTTAGGGGCAGTTAATTTTATTACTACTGTTATTAATATACGTTCAGCAGGAAT
TTCATTTGATCGAATACCTTTATTTGTTTGATCAGTTGTTATTACTGCTATTTTATTATT
ATTATCCCTTCCTGTTTTAGCTGGGGCTATTACAATACTATTAACAGACCGAAACTTAAA
TACTTCATTTTTTGACCCAGCAGGAGGAGGAGATCCTATTTTATACCAACATTTATTT
>Dicranomyia_stigmatica_JES-20110360
CACATTATATTTTATTTTTGGCGCTTGAGCAGGAATAGTAGGAACCTCATTAAGTATTAT
TATTCGAGCAGAATTAGGGCACCCAGGTGCTTTAATTGGTGATGATCAAATTTATAACGT
AGTAGTTACAGCTCATGCCTTTATTATAATTTTTTTTATAGTTATACCTATTATAATTGG
TGGCTTTGGAAATTGATTAGTTCCTTTAATACTAGGAGCCCCAGATATAGCATTTCCCCG
AATAAATAATATAAGTTTTTGAATATTGCCCCCTTCTTTAACTTTATTGTTAGCTAGAAG
AATAGTTGAAAATGGGGCAGGAACAGGTTGAACAGTTTACCCTCCTCTTTCTTCTGGTAT
TGCTCATTCAGGGGCTTCCGTAGATTTAGCAATTTTTTCTTTACATTTAGCAGGAATCTC
ATCTATTTTAGGGGCAGTTAATTTTATTACTACTGTTATTAATATACGTTCAGCAGGAAT
TTCATTTGACCGAATACCTTTATTTGTTTGATCAGTTGTTATTACTGCTATTTTATTATT
ATTATCCCTTCCTGTTTTAGCTGGGGCTATTACAATACTATTAACAGACCGAAACTTAAA
TACTTCATTTTTTGACCCAGCAGGAGGGGGAGACCCTATTTTATACCAACATTTATTT
>Metalimnobia_charlesi_JES-20110381
AACATTATACTTTATTTTTGGGGCTTGAGCAGGAATAGTAGGAACTTCTTTAAGAATTTT
AATTCGAGCAGAATTAGGGCACCCTGGAGCATTAATTGGTGATGATCAAATTTATAATGT
GATTGTAACAGCTCATGCTTTTATTATAATTTTTTTCATGGTAATACCTATTATAATTGG
AGGATTTGGTAATTGACTAGTCCCTTTAATACTAGGAGCTCCTGATATAGCTTTCCCTCG
AATAAATAATATGAGATTTTGAATACTACCTCCATCTATTACTCTACTAGTATCAAGTAG
TTTAGTTGAAACAGGAGCAGGAACAGGTTGAACAGTTTATCCCCCACTTTCATCTGGTAT
TGCTCATGCTGGAGCCTCTGTAGATTTAGCTATTTTTTCATTACACTTAGCAGGAATTTC
TTCCATTTTAGGAGCTGTAAATTTTATTACAACTGTAATTAATATACGAGCTTCAGGAAT
TACTTTTGATCGAATACCTTTATTTGTTTGATCAGTAGTTATTACAGCAGTATTACTACT
TCTATCCTTACCTGTATTAGCTGGTGCTATTACTATACTTTTAACAGATCGAAACCTAAA
TACTTCATTTTTTGATCCTGCCGGAGGAGGAGACCCTATTCTTTACCAACATTTATTC
