# Supplementary material for: Unveiling of a cryptic Dicranomyia (Idiopyga) from northern Finland using integrative approach (Diptera, Limoniidae)
Source: Biodivers Data J. 2014 Dec 3;(2):e4238. doi: 10.3897/BDJ.2.e4238 (PMC4267105; doi:10.3897/BDJ.2.e4238)
Supplement: XML Treatment for Dicranomyia (Idiopyga) boreobaltica [file BDJ.2.e4238-treatment1.xml]

<!DOCTYPE tp:taxon-treatment
  PUBLIC "-//TaxonX//DTD Taxonomic Treatment Publishing DTD v0 20100105//EN" "tax-treatment-NSO.dtd">
<tp:taxon-treatment xmlns:tp="http://www.plazi.org/taxpub"><tp:treatment-meta><mixed-citation publication-type="journal"><person-group><name><surname>Salmela</surname><given-names>Jukka</given-names></name><name><surname>Kaunisto</surname><given-names>Kari M</given-names></name><name><surname>Vahtera</surname><given-names>Varpu</given-names></name></person-group><article-title>Unveiling of a cryptic <italic><tp:taxon-name><tp:taxon-name-part taxon-name-part-type="genus">Dicranomyia</tp:taxon-name-part> (<tp:taxon-name-part taxon-name-part-type="subgenus">Idiopyga</tp:taxon-name-part>)</tp:taxon-name></italic> from northern Finland using integrative approach (<tp:taxon-name><tp:taxon-name-part taxon-name-part-type="order">Diptera</tp:taxon-name-part></tp:taxon-name>, <tp:taxon-name><tp:taxon-name-part taxon-name-part-type="family">Limoniidae</tp:taxon-name-part></tp:taxon-name>)</article-title><source>Biodivers Data J</source><day>03</day><month>12</month><year>2014</year><volume>2014</volume><issue>2</issue><pub-id pub-id-type="doi">10.3897/BDJ.2.e4238</pub-id></mixed-citation></tp:treatment-meta><tp:nomenclature><tp:taxon-name><tp:taxon-name-part taxon-name-part-type="genus">Dicranomyia</tp:taxon-name-part> (<tp:taxon-name-part taxon-name-part-type="subgenus">Idiopyga</tp:taxon-name-part>) <tp:taxon-name-part taxon-name-part-type="species">boreobaltica</tp:taxon-name-part><object-id xmlns:xlink="http://www.w3.org/1999/xlink" content-type="zoobank" xlink:type="simple" object-id-type="ZooBank">urn:lsid:zoobank.org:act:5537A033-CC12-41C0-869C-F603D8775005</object-id></tp:taxon-name><tp:taxon-authority>Salmela</tp:taxon-authority><tp:taxon-status xmlns:xlink="http://www.w3.org/1999/xlink" xlink:type="simple">sp. n.</tp:taxon-status></tp:nomenclature><tp:treatment-sec sec-type="materials"><title>Materials</title><list list-type="alpha-lower" list-content="occurrences"><list-item><p><bold>Type status:</bold> <named-content xmlns:xlink="http://www.w3.org/1999/xlink" content-type="dwc:typeStatus" xlink:type="simple">Holotype</named-content>. <bold>Occurrence:</bold> catalogNumber: <named-content xmlns:xlink="http://www.w3.org/1999/xlink" content-type="dwc:catalogNumber" xlink:type="simple">JES-20120094</named-content>; recordedBy: <named-content xmlns:xlink="http://www.w3.org/1999/xlink" content-type="dwc:recordedBy" xlink:type="simple">T. Nieminen</named-content>; individualCount: <named-content xmlns:xlink="http://www.w3.org/1999/xlink" content-type="dwc:individualCount" xlink:type="simple">1</named-content>; sex: <named-content xmlns:xlink="http://www.w3.org/1999/xlink" content-type="dwc:sex" xlink:type="simple">male</named-content>; <bold>Taxon:</bold> genus: <named-content xmlns:xlink="http://www.w3.org/1999/xlink" content-type="dwc:genus" xlink:type="simple"><italic><tp:taxon-name><tp:taxon-name-part taxon-name-part-type="genus">Dicranomyia</tp:taxon-name-part></tp:taxon-name></italic></named-content>; subgenus: <named-content xmlns:xlink="http://www.w3.org/1999/xlink" content-type="dwc:subgenus" xlink:type="simple"><italic><tp:taxon-name><tp:taxon-name-part taxon-name-part-type="subgenus">Idiopyga</tp:taxon-name-part></tp:taxon-name></italic></named-content>; specificEpithet: <named-content xmlns:xlink="http://www.w3.org/1999/xlink" content-type="dwc:specificEpithet" xlink:type="simple"><italic>boreobaltica</italic></named-content>; scientificNameAuthorship: <named-content xmlns:xlink="http://www.w3.org/1999/xlink" content-type="dwc:scientificNameAuthorship" xlink:type="simple">Salmela</named-content>; <bold>Location:</bold> country: <named-content xmlns:xlink="http://www.w3.org/1999/xlink" content-type="dwc:country" xlink:type="simple">Finland</named-content>; stateProvince: <named-content xmlns:xlink="http://www.w3.org/1999/xlink" content-type="dwc:stateProvince" xlink:type="simple">Ostrobothnia borealis pars ouluensis</named-content>; verbatimLocality: <named-content xmlns:xlink="http://www.w3.org/1999/xlink" content-type="dwc:verbatimLocality" xlink:type="simple">Oulunsalo, Papinkari</named-content>; verbatimLatitude: <named-content xmlns:xlink="http://www.w3.org/1999/xlink" content-type="dwc:verbatimLatitude" xlink:type="simple">64.9060</named-content>; verbatimLongitude: <named-content xmlns:xlink="http://www.w3.org/1999/xlink" content-type="dwc:verbatimLongitude" xlink:type="simple">25.3764</named-content>; verbatimCoordinateSystem: <named-content xmlns:xlink="http://www.w3.org/1999/xlink" content-type="dwc:verbatimCoordinateSystem" xlink:type="simple">decimal degrees</named-content>; verbatimSRS: <named-content xmlns:xlink="http://www.w3.org/1999/xlink" content-type="dwc:verbatimSRS" xlink:type="simple">WGS84</named-content>; <bold>Event:</bold> samplingProtocol: <named-content xmlns:xlink="http://www.w3.org/1999/xlink" content-type="dwc:samplingProtocol" xlink:type="simple">Malaise trap</named-content>; eventDate: <named-content xmlns:xlink="http://www.w3.org/1999/xlink" content-type="dwc:eventDate" xlink:type="simple">2005-8-11/10-8</named-content>; habitat: <named-content xmlns:xlink="http://www.w3.org/1999/xlink" content-type="dwc:habitat" xlink:type="simple">Baltic coastal meadow</named-content>; <bold>Record Level:</bold> institutionCode: <named-content xmlns:xlink="http://www.w3.org/1999/xlink" content-type="dwc:institutionCode" xlink:type="simple">ZMUT</named-content></p></list-item><list-item><p><bold>Type status:</bold> <named-content xmlns:xlink="http://www.w3.org/1999/xlink" content-type="dwc:typeStatus" xlink:type="simple">Paratype</named-content>. <bold>Occurrence:</bold> recordedBy: <named-content xmlns:xlink="http://www.w3.org/1999/xlink" content-type="dwc:recordedBy" xlink:type="simple">T. Nieminen</named-content>; individualCount: <named-content xmlns:xlink="http://www.w3.org/1999/xlink" content-type="dwc:individualCount" xlink:type="simple">1</named-content>; sex: <named-content xmlns:xlink="http://www.w3.org/1999/xlink" content-type="dwc:sex" xlink:type="simple">male</named-content>; <bold>Taxon:</bold> genus: <named-content xmlns:xlink="http://www.w3.org/1999/xlink" content-type="dwc:genus" xlink:type="simple"><italic><tp:taxon-name><tp:taxon-name-part taxon-name-part-type="genus">Dicranomyia</tp:taxon-name-part></tp:taxon-name></italic></named-content>; subgenus: <named-content xmlns:xlink="http://www.w3.org/1999/xlink" content-type="dwc:subgenus" xlink:type="simple"><italic><tp:taxon-name><tp:taxon-name-part taxon-name-part-type="subgenus">Idiopyga</tp:taxon-name-part></tp:taxon-name></italic></named-content>; specificEpithet: <named-content xmlns:xlink="http://www.w3.org/1999/xlink" content-type="dwc:specificEpithet" xlink:type="simple"><italic>boreobaltica</italic></named-content>; scientificNameAuthorship: <named-content xmlns:xlink="http://www.w3.org/1999/xlink" content-type="dwc:scientificNameAuthorship" xlink:type="simple">Salmela</named-content>; <bold>Location:</bold> country: <named-content xmlns:xlink="http://www.w3.org/1999/xlink" content-type="dwc:country" xlink:type="simple">Finland</named-content>; stateProvince: <named-content xmlns:xlink="http://www.w3.org/1999/xlink" content-type="dwc:stateProvince" xlink:type="simple">Ostrobothnia borealis pars ouluensis</named-content>; verbatimLocality: <named-content xmlns:xlink="http://www.w3.org/1999/xlink" content-type="dwc:verbatimLocality" xlink:type="simple">Hailuoto, Pökönnokka</named-content>; verbatimLatitude: <named-content xmlns:xlink="http://www.w3.org/1999/xlink" content-type="dwc:verbatimLatitude" xlink:type="simple">65.0790</named-content>; verbatimLongitude: <named-content xmlns:xlink="http://www.w3.org/1999/xlink" content-type="dwc:verbatimLongitude" xlink:type="simple">24.8883</named-content>; verbatimCoordinateSystem: <named-content xmlns:xlink="http://www.w3.org/1999/xlink" content-type="dwc:verbatimCoordinateSystem" xlink:type="simple">decimal degrees</named-content>; verbatimSRS: <named-content xmlns:xlink="http://www.w3.org/1999/xlink" content-type="dwc:verbatimSRS" xlink:type="simple">WGS84</named-content>; <bold>Event:</bold> samplingProtocol: <named-content xmlns:xlink="http://www.w3.org/1999/xlink" content-type="dwc:samplingProtocol" xlink:type="simple">Malaise trap</named-content>; eventDate: <named-content xmlns:xlink="http://www.w3.org/1999/xlink" content-type="dwc:eventDate" xlink:type="simple">2005-8-11/10-8</named-content>; habitat: <named-content xmlns:xlink="http://www.w3.org/1999/xlink" content-type="dwc:habitat" xlink:type="simple">Baltic coastal meadow</named-content>; <bold>Record Level:</bold> institutionCode: <named-content xmlns:xlink="http://www.w3.org/1999/xlink" content-type="dwc:institutionCode" xlink:type="simple">JSO</named-content></p></list-item><list-item><p><bold>Type status:</bold> <named-content xmlns:xlink="http://www.w3.org/1999/xlink" content-type="dwc:typeStatus" xlink:type="simple">Paratype</named-content>. <bold>Occurrence:</bold> recordedBy: <named-content xmlns:xlink="http://www.w3.org/1999/xlink" content-type="dwc:recordedBy" xlink:type="simple">T. Nieminen</named-content>; individualCount: <named-content xmlns:xlink="http://www.w3.org/1999/xlink" content-type="dwc:individualCount" xlink:type="simple">1</named-content>; sex: <named-content xmlns:xlink="http://www.w3.org/1999/xlink" content-type="dwc:sex" xlink:type="simple">male</named-content>; <bold>Taxon:</bold> genus: <named-content xmlns:xlink="http://www.w3.org/1999/xlink" content-type="dwc:genus" xlink:type="simple"><italic><tp:taxon-name><tp:taxon-name-part taxon-name-part-type="genus">Dicranomyia</tp:taxon-name-part></tp:taxon-name></italic></named-content>; subgenus: <named-content xmlns:xlink="http://www.w3.org/1999/xlink" content-type="dwc:subgenus" xlink:type="simple"><italic><tp:taxon-name><tp:taxon-name-part taxon-name-part-type="subgenus">Idiopyga</tp:taxon-name-part></tp:taxon-name></italic></named-content>; specificEpithet: <named-content xmlns:xlink="http://www.w3.org/1999/xlink" content-type="dwc:specificEpithet" xlink:type="simple"><italic>boreobaltica</italic></named-content>; scientificNameAuthorship: <named-content xmlns:xlink="http://www.w3.org/1999/xlink" content-type="dwc:scientificNameAuthorship" xlink:type="simple">Salmela</named-content>; <bold>Location:</bold> country: <named-content xmlns:xlink="http://www.w3.org/1999/xlink" content-type="dwc:country" xlink:type="simple">Finland</named-content>; stateProvince: <named-content xmlns:xlink="http://www.w3.org/1999/xlink" content-type="dwc:stateProvince" xlink:type="simple">Ostrobothnia borealis pars ouluensis</named-content>; verbatimLocality: <named-content xmlns:xlink="http://www.w3.org/1999/xlink" content-type="dwc:verbatimLocality" xlink:type="simple">Hailuoto, Pökönnokka</named-content>; verbatimLatitude: <named-content xmlns:xlink="http://www.w3.org/1999/xlink" content-type="dwc:verbatimLatitude" xlink:type="simple">65.0790</named-content>; verbatimLongitude: <named-content xmlns:xlink="http://www.w3.org/1999/xlink" content-type="dwc:verbatimLongitude" xlink:type="simple">24.8883</named-content>; verbatimCoordinateSystem: <named-content xmlns:xlink="http://www.w3.org/1999/xlink" content-type="dwc:verbatimCoordinateSystem" xlink:type="simple">decimal degrees</named-content>; verbatimSRS: <named-content xmlns:xlink="http://www.w3.org/1999/xlink" content-type="dwc:verbatimSRS" xlink:type="simple">WGS84</named-content>; <bold>Event:</bold> samplingProtocol: <named-content xmlns:xlink="http://www.w3.org/1999/xlink" content-type="dwc:samplingProtocol" xlink:type="simple">Malaise trap</named-content>; eventDate: <named-content xmlns:xlink="http://www.w3.org/1999/xlink" content-type="dwc:eventDate" xlink:type="simple">2005-8-11/10-8</named-content>; habitat: <named-content xmlns:xlink="http://www.w3.org/1999/xlink" content-type="dwc:habitat" xlink:type="simple">Baltic coastal meadow</named-content>; <bold>Record Level:</bold> institutionCode: <named-content xmlns:xlink="http://www.w3.org/1999/xlink" content-type="dwc:institutionCode" xlink:type="simple">ZMUT</named-content></p></list-item><list-item><p><bold>Type status:</bold> <named-content xmlns:xlink="http://www.w3.org/1999/xlink" content-type="dwc:typeStatus" xlink:type="simple">Paratype</named-content>. <bold>Occurrence:</bold> catalogNumber: <named-content xmlns:xlink="http://www.w3.org/1999/xlink" content-type="dwc:catalogNumber" xlink:type="simple">DIPT-JS-2014-0248</named-content>; recordedBy: <named-content xmlns:xlink="http://www.w3.org/1999/xlink" content-type="dwc:recordedBy" xlink:type="simple">J. Salmela</named-content>; individualCount: <named-content xmlns:xlink="http://www.w3.org/1999/xlink" content-type="dwc:individualCount" xlink:type="simple">1</named-content>; sex: <named-content xmlns:xlink="http://www.w3.org/1999/xlink" content-type="dwc:sex" xlink:type="simple">male</named-content>; <bold>Taxon:</bold> genus: <named-content xmlns:xlink="http://www.w3.org/1999/xlink" content-type="dwc:genus" xlink:type="simple"><italic><tp:taxon-name><tp:taxon-name-part taxon-name-part-type="genus">Dicranomyia</tp:taxon-name-part></tp:taxon-name></italic></named-content>; subgenus: <named-content xmlns:xlink="http://www.w3.org/1999/xlink" content-type="dwc:subgenus" xlink:type="simple"><italic><tp:taxon-name><tp:taxon-name-part taxon-name-part-type="subgenus">Idiopyga</tp:taxon-name-part></tp:taxon-name></italic></named-content>; specificEpithet: <named-content xmlns:xlink="http://www.w3.org/1999/xlink" content-type="dwc:specificEpithet" xlink:type="simple"><italic>boreobaltica</italic></named-content>; scientificNameAuthorship: <named-content xmlns:xlink="http://www.w3.org/1999/xlink" content-type="dwc:scientificNameAuthorship" xlink:type="simple">Salmela</named-content>; <bold>Location:</bold> country: <named-content xmlns:xlink="http://www.w3.org/1999/xlink" content-type="dwc:country" xlink:type="simple">Finland</named-content>; stateProvince: <named-content xmlns:xlink="http://www.w3.org/1999/xlink" content-type="dwc:stateProvince" xlink:type="simple">Ostrobothnia borealis pars borealis</named-content>; verbatimLocality: <named-content xmlns:xlink="http://www.w3.org/1999/xlink" content-type="dwc:verbatimLocality" xlink:type="simple">Tornio, Isonkummunjänkä Mire Conservation Area, Kusiaiskorpi</named-content>; verbatimLatitude: <named-content xmlns:xlink="http://www.w3.org/1999/xlink" content-type="dwc:verbatimLatitude" xlink:type="simple">65.8880</named-content>; verbatimLongitude: <named-content xmlns:xlink="http://www.w3.org/1999/xlink" content-type="dwc:verbatimLongitude" xlink:type="simple">24.4792</named-content>; verbatimCoordinateSystem: <named-content xmlns:xlink="http://www.w3.org/1999/xlink" content-type="dwc:verbatimCoordinateSystem" xlink:type="simple">decimal degrees</named-content>; verbatimSRS: <named-content xmlns:xlink="http://www.w3.org/1999/xlink" content-type="dwc:verbatimSRS" xlink:type="simple">WGS84</named-content>; <bold>Event:</bold> samplingProtocol: <named-content xmlns:xlink="http://www.w3.org/1999/xlink" content-type="dwc:samplingProtocol" xlink:type="simple">Malaise trap</named-content>; eventDate: <named-content xmlns:xlink="http://www.w3.org/1999/xlink" content-type="dwc:eventDate" xlink:type="simple">2013-8-1/9-26</named-content>; habitat: <named-content xmlns:xlink="http://www.w3.org/1999/xlink" content-type="dwc:habitat" xlink:type="simple">Rich fen, rusty spring</named-content>; <bold>Record Level:</bold> institutionCode: <named-content xmlns:xlink="http://www.w3.org/1999/xlink" content-type="dwc:institutionCode" xlink:type="simple">JES</named-content></p></list-item><list-item><p><bold>Type status:</bold> <named-content xmlns:xlink="http://www.w3.org/1999/xlink" content-type="dwc:typeStatus" xlink:type="simple">Paratype</named-content>. <bold>Occurrence:</bold> catalogNumber: <named-content xmlns:xlink="http://www.w3.org/1999/xlink" content-type="dwc:catalogNumber" xlink:type="simple">DIPT-JS-2014-0251</named-content>; recordedBy: <named-content xmlns:xlink="http://www.w3.org/1999/xlink" content-type="dwc:recordedBy" xlink:type="simple">J. Salmela</named-content>; individualCount: <named-content xmlns:xlink="http://www.w3.org/1999/xlink" content-type="dwc:individualCount" xlink:type="simple">1</named-content>; sex: <named-content xmlns:xlink="http://www.w3.org/1999/xlink" content-type="dwc:sex" xlink:type="simple">female</named-content>; <bold>Taxon:</bold> genus: <named-content xmlns:xlink="http://www.w3.org/1999/xlink" content-type="dwc:genus" xlink:type="simple"><italic><tp:taxon-name><tp:taxon-name-part taxon-name-part-type="genus">Dicranomyia</tp:taxon-name-part></tp:taxon-name></italic></named-content>; subgenus: <named-content xmlns:xlink="http://www.w3.org/1999/xlink" content-type="dwc:subgenus" xlink:type="simple"><italic><tp:taxon-name><tp:taxon-name-part taxon-name-part-type="subgenus">Idiopyga</tp:taxon-name-part></tp:taxon-name></italic></named-content>; specificEpithet: <named-content xmlns:xlink="http://www.w3.org/1999/xlink" content-type="dwc:specificEpithet" xlink:type="simple"><italic>boreobaltica</italic></named-content>; scientificNameAuthorship: <named-content xmlns:xlink="http://www.w3.org/1999/xlink" content-type="dwc:scientificNameAuthorship" xlink:type="simple">Salmela</named-content>; <bold>Location:</bold> country: <named-content xmlns:xlink="http://www.w3.org/1999/xlink" content-type="dwc:country" xlink:type="simple">Finland</named-content>; stateProvince: <named-content xmlns:xlink="http://www.w3.org/1999/xlink" content-type="dwc:stateProvince" xlink:type="simple">Ostrobothnia borealis pars borealis</named-content>; verbatimLocality: <named-content xmlns:xlink="http://www.w3.org/1999/xlink" content-type="dwc:verbatimLocality" xlink:type="simple">Tornio, Isonkummunjänkä Mire Conservation Area, Kusiaiskorpi</named-content>; verbatimLatitude: <named-content xmlns:xlink="http://www.w3.org/1999/xlink" content-type="dwc:verbatimLatitude" xlink:type="simple">65.8880</named-content>; verbatimLongitude: <named-content xmlns:xlink="http://www.w3.org/1999/xlink" content-type="dwc:verbatimLongitude" xlink:type="simple">24.4792</named-content>; verbatimCoordinateSystem: <named-content xmlns:xlink="http://www.w3.org/1999/xlink" content-type="dwc:verbatimCoordinateSystem" xlink:type="simple">decimal degrees</named-content>; verbatimSRS: <named-content xmlns:xlink="http://www.w3.org/1999/xlink" content-type="dwc:verbatimSRS" xlink:type="simple">WGS84</named-content>; <bold>Event:</bold> samplingProtocol: <named-content xmlns:xlink="http://www.w3.org/1999/xlink" content-type="dwc:samplingProtocol" xlink:type="simple">Malaise trap</named-content>; eventDate: <named-content xmlns:xlink="http://www.w3.org/1999/xlink" content-type="dwc:eventDate" xlink:type="simple">2013-8-1/9-26</named-content>; habitat: <named-content xmlns:xlink="http://www.w3.org/1999/xlink" content-type="dwc:habitat" xlink:type="simple">Rich fen, rusty spring</named-content>; <bold>Record Level:</bold> institutionCode: <named-content xmlns:xlink="http://www.w3.org/1999/xlink" content-type="dwc:institutionCode" xlink:type="simple">JES</named-content></p></list-item><list-item><p><bold>Type status:</bold> <named-content xmlns:xlink="http://www.w3.org/1999/xlink" content-type="dwc:typeStatus" xlink:type="simple">Paratype</named-content>. <bold>Occurrence:</bold> recordedBy: <named-content xmlns:xlink="http://www.w3.org/1999/xlink" content-type="dwc:recordedBy" xlink:type="simple">J. Salmela</named-content>; individualCount: <named-content xmlns:xlink="http://www.w3.org/1999/xlink" content-type="dwc:individualCount" xlink:type="simple">1</named-content>; sex: <named-content xmlns:xlink="http://www.w3.org/1999/xlink" content-type="dwc:sex" xlink:type="simple">female</named-content>; <bold>Taxon:</bold> genus: <named-content xmlns:xlink="http://www.w3.org/1999/xlink" content-type="dwc:genus" xlink:type="simple"><italic><tp:taxon-name><tp:taxon-name-part taxon-name-part-type="genus">Dicranomyia</tp:taxon-name-part></tp:taxon-name></italic></named-content>; subgenus: <named-content xmlns:xlink="http://www.w3.org/1999/xlink" content-type="dwc:subgenus" xlink:type="simple"><italic><tp:taxon-name><tp:taxon-name-part taxon-name-part-type="subgenus">Idiopyga</tp:taxon-name-part></tp:taxon-name></italic></named-content>; specificEpithet: <named-content xmlns:xlink="http://www.w3.org/1999/xlink" content-type="dwc:specificEpithet" xlink:type="simple"><italic>boreobaltica</italic></named-content>; scientificNameAuthorship: <named-content xmlns:xlink="http://www.w3.org/1999/xlink" content-type="dwc:scientificNameAuthorship" xlink:type="simple">Salmela</named-content>; <bold>Location:</bold> country: <named-content xmlns:xlink="http://www.w3.org/1999/xlink" content-type="dwc:country" xlink:type="simple">Finland</named-content>; stateProvince: <named-content xmlns:xlink="http://www.w3.org/1999/xlink" content-type="dwc:stateProvince" xlink:type="simple">Ostrobothnia borealis pars borealis</named-content>; verbatimLocality: <named-content xmlns:xlink="http://www.w3.org/1999/xlink" content-type="dwc:verbatimLocality" xlink:type="simple">Tornio, Isonkummunjänkä Mire Conservation Area, Kusiaiskorpi</named-content>; verbatimLatitude: <named-content xmlns:xlink="http://www.w3.org/1999/xlink" content-type="dwc:verbatimLatitude" xlink:type="simple">65.8880</named-content>; verbatimLongitude: <named-content xmlns:xlink="http://www.w3.org/1999/xlink" content-type="dwc:verbatimLongitude" xlink:type="simple">24.4792</named-content>; verbatimCoordinateSystem: <named-content xmlns:xlink="http://www.w3.org/1999/xlink" content-type="dwc:verbatimCoordinateSystem" xlink:type="simple">decimal degrees</named-content>; verbatimSRS: <named-content xmlns:xlink="http://www.w3.org/1999/xlink" content-type="dwc:verbatimSRS" xlink:type="simple">WGS84</named-content>; <bold>Event:</bold> samplingProtocol: <named-content xmlns:xlink="http://www.w3.org/1999/xlink" content-type="dwc:samplingProtocol" xlink:type="simple">Malaise trap</named-content>; eventDate: <named-content xmlns:xlink="http://www.w3.org/1999/xlink" content-type="dwc:eventDate" xlink:type="simple">2013-8-1/9-26</named-content>; habitat: <named-content xmlns:xlink="http://www.w3.org/1999/xlink" content-type="dwc:habitat" xlink:type="simple">Rich fen, rusty spring</named-content>; <bold>Record Level:</bold> institutionCode: <named-content xmlns:xlink="http://www.w3.org/1999/xlink" content-type="dwc:institutionCode" xlink:type="simple">ZMUT</named-content></p></list-item><list-item><p><bold>Type status:</bold> <named-content xmlns:xlink="http://www.w3.org/1999/xlink" content-type="dwc:typeStatus" xlink:type="simple">Other material</named-content>. <bold>Occurrence:</bold> catalogNumber: <named-content xmlns:xlink="http://www.w3.org/1999/xlink" content-type="dwc:catalogNumber" xlink:type="simple">DIPT-JS-2014-0114</named-content>; recordedBy: <named-content xmlns:xlink="http://www.w3.org/1999/xlink" content-type="dwc:recordedBy" xlink:type="simple">J. Salmela</named-content>; individualCount: <named-content xmlns:xlink="http://www.w3.org/1999/xlink" content-type="dwc:individualCount" xlink:type="simple">7</named-content>; sex: <named-content xmlns:xlink="http://www.w3.org/1999/xlink" content-type="dwc:sex" xlink:type="simple">4 females, 3 males</named-content>; <bold>Taxon:</bold> genus: <named-content xmlns:xlink="http://www.w3.org/1999/xlink" content-type="dwc:genus" xlink:type="simple"><italic><tp:taxon-name><tp:taxon-name-part taxon-name-part-type="genus">Dicranomyia</tp:taxon-name-part></tp:taxon-name></italic></named-content>; subgenus: <named-content xmlns:xlink="http://www.w3.org/1999/xlink" content-type="dwc:subgenus" xlink:type="simple"><italic><tp:taxon-name><tp:taxon-name-part taxon-name-part-type="subgenus">Idiopyga</tp:taxon-name-part></tp:taxon-name></italic></named-content>; specificEpithet: <named-content xmlns:xlink="http://www.w3.org/1999/xlink" content-type="dwc:specificEpithet" xlink:type="simple"><italic>boreobaltica</italic></named-content>; scientificNameAuthorship: <named-content xmlns:xlink="http://www.w3.org/1999/xlink" content-type="dwc:scientificNameAuthorship" xlink:type="simple">Salmela</named-content>; <bold>Location:</bold> country: <named-content xmlns:xlink="http://www.w3.org/1999/xlink" content-type="dwc:country" xlink:type="simple">Finland</named-content>; stateProvince: <named-content xmlns:xlink="http://www.w3.org/1999/xlink" content-type="dwc:stateProvince" xlink:type="simple">Ostrobothnia borealis pars borealis</named-content>; verbatimLocality: <named-content xmlns:xlink="http://www.w3.org/1999/xlink" content-type="dwc:verbatimLocality" xlink:type="simple">Tornio, Isonkummunjänkä Mire Conservation Area, Kusiaiskorpi</named-content>; verbatimLatitude: <named-content xmlns:xlink="http://www.w3.org/1999/xlink" content-type="dwc:verbatimLatitude" xlink:type="simple">65.8880</named-content>; verbatimLongitude: <named-content xmlns:xlink="http://www.w3.org/1999/xlink" content-type="dwc:verbatimLongitude" xlink:type="simple">24.4792</named-content>; verbatimCoordinateSystem: <named-content xmlns:xlink="http://www.w3.org/1999/xlink" content-type="dwc:verbatimCoordinateSystem" xlink:type="simple">decimal degrees</named-content>; verbatimSRS: <named-content xmlns:xlink="http://www.w3.org/1999/xlink" content-type="dwc:verbatimSRS" xlink:type="simple">WGS84</named-content>; <bold>Event:</bold> samplingProtocol: <named-content xmlns:xlink="http://www.w3.org/1999/xlink" content-type="dwc:samplingProtocol" xlink:type="simple">Malaise trap</named-content>; eventDate: <named-content xmlns:xlink="http://www.w3.org/1999/xlink" content-type="dwc:eventDate" xlink:type="simple">2013-8-1/9-26</named-content>; habitat: <named-content xmlns:xlink="http://www.w3.org/1999/xlink" content-type="dwc:habitat" xlink:type="simple">Rich fen, rusty spring</named-content>; <bold>Record Level:</bold> institutionCode: <named-content xmlns:xlink="http://www.w3.org/1999/xlink" content-type="dwc:institutionCode" xlink:type="simple">JES</named-content></p></list-item></list></tp:treatment-sec><tp:treatment-sec sec-type="Description"><title>Description</title><p><italic><tp:taxon-name><tp:taxon-name-part taxon-name-part-type="genus">Dicranomyia</tp:taxon-name-part> (<tp:taxon-name-part taxon-name-part-type="subgenus">Idiopyga</tp:taxon-name-part>) <tp:taxon-name-part taxon-name-part-type="species">intricata</tp:taxon-name-part></tp:taxon-name></italic> <xref ref-type="bibr" rid="B862732">Nieminen 2008</xref>: 24 (misidentification)</p><p><italic><tp:taxon-name><tp:taxon-name-part taxon-name-part-type="genus">Dicranomyia</tp:taxon-name-part> (<tp:taxon-name-part taxon-name-part-type="subgenus">Idiopyga</tp:taxon-name-part>) <tp:taxon-name-part taxon-name-part-type="uncertainty-rank">cf.</tp:taxon-name-part> <tp:taxon-name-part taxon-name-part-type="species">intricata</tp:taxon-name-part></tp:taxon-name></italic> <xref ref-type="bibr" rid="B862756">Salmela 2013</xref>: 38 (preliminary annotation to the Finnish list)</p><p>Male. <bold>Head.</bold> Vertex dark brown, with short black setae. Rostrum light brown with a few short dark setae. Palpus 5-segmented; first palpomere very short, globular, 1.5 times wider than long; other palpomeres elongated, p2 length 140 µm, p3 100 µm, p4 100 µm and p5 120 µm. First palpomere with a long ventral seta, approximately 2 times longer than width of palpomere. Second and third palpomeres with 5 setae, arranged in the apical half of segments. Fourth palpomere bearing ca. 12 setae and p5 with 13-15 setae, most of these on the apices of the segments. Antennae 14-segmented, dark brown, segments bearing black setae mostly exceeding width of respective segment; setae straight on scape (ca. 10 setae) and pecidel (ca. 15 setae), straight or curved on flagellomeres (ca. 5 setae on each flagellomere). Scape cylindrical, length 200 µm, width 75 µm, pedicel wider apically than basally, length 115 µm, width 75 µm. Flagellomeres oval, longer than wide; f1 length 120 µm, width 65 µm, f2 length 8 µm, width 5 µm, f10 length 110 µm, width 40 µm. <bold>Thorax</bold> mainly dark brown. Prescutum dark brown, only small yellowish spots on hind lateral corners. Scutum dark brown with longitudinal yellow median line and yellow lateral spots near wing base. Mediotergite and anepisternum dark brown, mediotergite sometimes with narrow yellowish anterior margin. Laterotergite and anepimeron yellowish brown. Katepisternum bicolored: anterior half dark brown, posterior half yellowish brown. Fore coxa brown, mid and hind coxae yellowish brown. Femorae light brown or brown, tibiae and tarsi dark brown. Length of fore femora 4500 µm, tibia 5250 µm, t1 3500 µm, t2 1100 µm, t3 875 µm, t4 300 µm, t5 175 µm, claw 130 µm. Length of mid femora 5575 µm, tibia 5625 µm, t1 3200 µm, t2 1150 µm, t3 625 µm, t4 275 µm, t5 175 µm, claw 130 µm. Length of hind femora 5600 µm, tibia 5750 µm, t1 3050 µm, t2 1150, t3 650 µm, t4 275 µm, t5 178 µm, claw 130 µm. Halter grayish-brown. Wing clear, veins light brown - brown, pterostigma brown (Fig. <xref ref-type="fig" rid="F862799">1</xref>). Apical part of Sc1, R1, Rs, R3, R4+5, M1+2, M3, CuA1, CuA2, apices of A1 and A2 with macrotrichia, other veins bare. Sc1 ending in C before or opposite base of Rs (Fig. <xref ref-type="fig" rid="F862799">1</xref>). Wing length 6.0-6.5 mm. <bold>Abdomen</bold> light brown - dark brown, tergites mainly dark, anterior sternites lighter than caudal sternites. Both sternites and tergites covered with short brown setae. 9th tergite and proctiger as in Fig. <xref ref-type="fig" rid="F863058">2</xref>. Gonocoxite and gonostylus with complicated structure. Gonocoxite dark brown, sparsely covered with dark setae. Ventromesal lobe of gonocoxite consisting of two main branches, the main lobe (lgx) and its appendage (algx, Fig. <xref ref-type="fig" rid="F862947">3</xref>). The main lobe (lgx) is rod-like, straight and elongated, apex angular, medially with a patch of hyaline curly setae. The appendage (algx) with two branches, proximal branch smaller, having a small hairy lobe, caudal branch larger in size, apically with tuft of rather long hyaline setae (Fig. <xref ref-type="fig" rid="F862947">3</xref><xref ref-type="fig" rid="F862952">a</xref>). Inner appendage of gonocoxite (iagx, Fig. <xref ref-type="fig" rid="F862994">4</xref><xref ref-type="fig" rid="F862999">a</xref>, <xref ref-type="fig" rid="F863000">b</xref>, <xref ref-type="fig" rid="F863001">c</xref>) sclerotized, curved structure, apically with number of stout, short setae; apex of iagx rounded and slightly wider than its stalk. Gonostylus consisting of two main lobes (dorsal [dg] and ventral [vg]), ventrobasal lobe of ventral gonostylus (lvg), rostral prolongation (rostrum) of ventral gonostylus (rm) and subrostral prolongation of ventral gonostylus (srm) (Figs <xref ref-type="fig" rid="F862947">3</xref><xref ref-type="fig" rid="F862953">b</xref>, <xref ref-type="fig" rid="F862994">4</xref>). Dg long, narrow, pointed and bare, vg ball-like, weakly sclerotized, bearing setae and microtrichia (Figs <xref ref-type="fig" rid="F862947">3</xref><xref ref-type="fig" rid="F862953">b</xref>, <xref ref-type="fig" rid="F862994">4</xref><xref ref-type="fig" rid="F862999">a</xref>). Lvg tail-like, sinuous and weakly sclerotized, having patches of hyaline setae both basally and apically; apex of lvg oval (Fig. <xref ref-type="fig" rid="F862947">3</xref>). Basal part of rm dorsally covered with dark brown plate, rm light brown, well sclerotized and elongated, bearing two strong spines; apex of rm rounded and rather narrow, bearing a few short setae (Fig. <xref ref-type="fig" rid="F862994">4</xref><xref ref-type="fig" rid="F862999">a</xref>). Srm strongly sclerotized, approximately as long as rm, projected proximad (i.e. toward parameres), being widest medially; srm with number of median and subapical stout black spines; apex rounded in dorsal view, bearing one black and two hyaline stout setae (Fig. <xref ref-type="fig" rid="F862994">4</xref><xref ref-type="fig" rid="F863001">c</xref>, <xref ref-type="fig" rid="F863002">d</xref>). Ventral surface of aedeagus bearing hyaline setosity, lateral margin of parameres weakly serrated (Fig. <xref ref-type="fig" rid="F863043">5</xref>).</p><p>Female. In general, similar to male. Wing length 6.5 mm. Cerci short, ca. 240 µm in length. Infra-anal plate with a strong caudal peak (Fig. <xref ref-type="fig" rid="F864699">6</xref><xref ref-type="fig" rid="F864704">a</xref>). Other parts of the female post-abdomen are presented in Fig. <xref ref-type="fig" rid="F864699">6</xref>.</p></tp:treatment-sec><tp:treatment-sec sec-type="Diagnosis"><title>Diagnosis</title><p>Brownish, small species, very close to <italic><tp:taxon-name><tp:taxon-name-part taxon-name-part-type="genus">D.</tp:taxon-name-part> (<tp:taxon-name-part taxon-name-part-type="subgenus">I.</tp:taxon-name-part>) <tp:taxon-name-part taxon-name-part-type="species">intricata</tp:taxon-name-part></tp:taxon-name></italic>. Ventrobasal lobe of ventral gonostylus sinuous, apex oval. Inner appendage of gonocoxite apically rounded. Rostral prolongantion of ventral apically rather narrow and subrostral prolongation simple, not bilobed, bearing dark stout spines. Female infra-anal plate with strong caudal peak.</p></tp:treatment-sec><tp:treatment-sec sec-type="Etymology"><title>Etymology</title><p>Boreo (<italic>borealis</italic>, Latin)= north, baltica (Latin)= referring to the Baltic Sea. The species is so far known from the northern Baltic area. The species name is deemed to be a latinized adjective in nominative singular.</p></tp:treatment-sec><tp:treatment-sec sec-type="Distribution"><title>Distribution</title><p>European, only known from Finland. The species is hitherto known from five separate localities; four of these are shore meadows in Oulunsalo and Hailuoto island (see <xref ref-type="bibr" rid="B862732">Nieminen 2008</xref>), and the fifth locality is in Tornio, a rich fen ca. 12 km inland from the coast line, 15 m above sea level (Fig. <xref ref-type="fig" rid="F897744">14</xref>).</p></tp:treatment-sec><tp:treatment-sec sec-type="Ecology"><title>Ecology</title><p>The species is probably halophilous, occurring in Baltic coastal meadows characterised by vascular plants such as <italic><tp:taxon-name><tp:taxon-name-part taxon-name-part-type="genus">Phragmites</tp:taxon-name-part> <tp:taxon-name-part taxon-name-part-type="species">australis</tp:taxon-name-part></tp:taxon-name></italic>, <italic><tp:taxon-name><tp:taxon-name-part taxon-name-part-type="genus">Lysimachia</tp:taxon-name-part> <tp:taxon-name-part taxon-name-part-type="species">thyrsiflora</tp:taxon-name-part></tp:taxon-name></italic>, <italic><tp:taxon-name><tp:taxon-name-part taxon-name-part-type="genus">Eleocharis</tp:taxon-name-part> <tp:taxon-name-part taxon-name-part-type="species">palustris</tp:taxon-name-part></tp:taxon-name></italic>, <italic><tp:taxon-name><tp:taxon-name-part taxon-name-part-type="genus">Carex</tp:taxon-name-part> <tp:taxon-name-part taxon-name-part-type="species">halophila</tp:taxon-name-part></tp:taxon-name></italic> and <italic><tp:taxon-name><tp:taxon-name-part taxon-name-part-type="genus">C.</tp:taxon-name-part> <tp:taxon-name-part taxon-name-part-type="species">paleacea</tp:taxon-name-part></tp:taxon-name></italic> (<xref ref-type="bibr" rid="B862732">Nieminen 2008</xref>, as <italic><tp:taxon-name><tp:taxon-name-part taxon-name-part-type="genus">D.</tp:taxon-name-part> (<tp:taxon-name-part taxon-name-part-type="subgenus">I.</tp:taxon-name-part>) <tp:taxon-name-part taxon-name-part-type="species">intricata</tp:taxon-name-part></tp:taxon-name></italic>). These coastal meadows are produced by a phenomenon called land uplift, that is, the rebound of earth's crust after the retreating of the ice sheet; in the Bothnian Bay the rate of land uplift is about 8 mm/year (<xref ref-type="bibr" rid="B881524">Rehell 2006</xref>). In addition to the meadows influenced by brackish water, the species has been collected from a calcareous rich spring fen. This rich spring fen is known to have high concentrations of e.g. Ca (53 mg/l), Na (5.3 mg/l), Fe (32 mg/l) and having high specific conductivity (42.7 mS/m), alkalinity (4.85 mmol/l) and pH (7.9, T. Sallantaus, personal communication). This spring fen is located quite close to the current shore line, and extrapolating from <xref ref-type="bibr" rid="B866282">Okkonen 2003</xref> (fig. 21), one may estimate that this fen was on the Baltic shore some 600-700 years ago. It may be that high concentrations of dissolved minerals in the fen resemble brackish water habitat, allowing the survival of this halophilous crane fly species. It may thus be assumed that <italic><tp:taxon-name><tp:taxon-name-part taxon-name-part-type="genus">D.</tp:taxon-name-part> (<tp:taxon-name-part taxon-name-part-type="subgenus">I.</tp:taxon-name-part>) <tp:taxon-name-part taxon-name-part-type="species">boreobaltica</tp:taxon-name-part></tp:taxon-name></italic> Salmela sp.n. is a recent relict species in the fen. It should be noted that some plants typical for the Baltic shores or brackish water have isolated populations on calcareous ponds or mires far from coastal areas (e.g. <italic><tp:taxon-name><tp:taxon-name-part taxon-name-part-type="genus">Tricloghin</tp:taxon-name-part> <tp:taxon-name-part taxon-name-part-type="species">maritima</tp:taxon-name-part></tp:taxon-name></italic>, <italic><tp:taxon-name><tp:taxon-name-part taxon-name-part-type="genus">Potamogeton</tp:taxon-name-part> <tp:taxon-name-part taxon-name-part-type="species">filiformis</tp:taxon-name-part></tp:taxon-name></italic>, <xref ref-type="bibr" rid="B881287">Hämet-Ahti et al. 1998</xref>)</p></tp:treatment-sec><tp:treatment-sec sec-type="Conservation"><title>Conservation</title><p>Due to its apparent rarity, that is, small area of occupancy and extent of occurrence, the species could most likely be assessed as a threatened species according to IUCN criteria. Habitats of this species are highly endangered, usually small and isolated. There are a total of ca. 4200 ha of Baltic coastal meadows along the Finnish coast, and all such habitat types are red-listed (<xref ref-type="bibr" rid="B866306">Schulman et al. 2008</xref>). Also spring fens are threatened habitats (<xref ref-type="bibr" rid="B866365">Leka et al. 2008</xref>). Furthermore, Salmela (<xref ref-type="bibr" rid="B866386">Salmela 2005</xref>) studied adult crane fly fauna of 20 springs, of which 10 were calcareous springs, only some 30–60 km northeast from Kusiaskorpi rich fen, and <italic><tp:taxon-name><tp:taxon-name-part taxon-name-part-type="genus">D.</tp:taxon-name-part> (<tp:taxon-name-part taxon-name-part-type="subgenus">I.</tp:taxon-name-part>) <tp:taxon-name-part taxon-name-part-type="species">boreobaltica</tp:taxon-name-part></tp:taxon-name></italic> Salmela sp.n. was absent from the samples. This and other negative records (i.e. absence) from &gt;500 Malaise trapping sites in Finnish wetlands (<xref ref-type="bibr" rid="B862880">Salmela 2012</xref>, <xref ref-type="bibr" rid="B862756">Salmela 2013</xref>, J. Salmela unpublished) indicate a very restricted range of this species. In a matter of fact, there are some endemic or highly disjunct plant (e.g. <italic><tp:taxon-name><tp:taxon-name-part taxon-name-part-type="genus">Alisma</tp:taxon-name-part> <tp:taxon-name-part taxon-name-part-type="species">wahlenbergii</tp:taxon-name-part></tp:taxon-name></italic>, <italic><tp:taxon-name><tp:taxon-name-part taxon-name-part-type="genus">Euphrasia</tp:taxon-name-part> <tp:taxon-name-part taxon-name-part-type="species">bottnica</tp:taxon-name-part></tp:taxon-name></italic>, <italic><tp:taxon-name><tp:taxon-name-part taxon-name-part-type="genus">Primula</tp:taxon-name-part> <tp:taxon-name-part taxon-name-part-type="species">nutans</tp:taxon-name-part></tp:taxon-name></italic>) and insect (<italic><tp:taxon-name><tp:taxon-name-part taxon-name-part-type="genus">Elachista</tp:taxon-name-part> <tp:taxon-name-part taxon-name-part-type="species">vonschantzi</tp:taxon-name-part></tp:taxon-name></italic>, <italic><tp:taxon-name><tp:taxon-name-part taxon-name-part-type="genus">Holopyga</tp:taxon-name-part> <tp:taxon-name-part taxon-name-part-type="species">metallica</tp:taxon-name-part></tp:taxon-name></italic>, <italic><tp:taxon-name><tp:taxon-name-part taxon-name-part-type="genus">Macroplea</tp:taxon-name-part> <tp:taxon-name-part taxon-name-part-type="species">pubipennis</tp:taxon-name-part></tp:taxon-name></italic>) species in the Baltic coastal areas (<xref ref-type="bibr" rid="B866323">Hultén 1950</xref>, <xref ref-type="bibr" rid="B866333">Dahl 1998</xref>, <xref ref-type="bibr" rid="B881277">Mutanen 2003</xref>, <xref ref-type="bibr" rid="B881256">Kölsch et al. 2006</xref>, <xref ref-type="bibr" rid="B881266">Paukkunen et al. 2014</xref>). Hence, by using the above mentioned plants and insects as surrogates, <italic><tp:taxon-name><tp:taxon-name-part taxon-name-part-type="genus">D.</tp:taxon-name-part> (<tp:taxon-name-part taxon-name-part-type="subgenus">I.</tp:taxon-name-part>) <tp:taxon-name-part taxon-name-part-type="species">boreobaltica</tp:taxon-name-part></tp:taxon-name></italic> Salmela sp.n. could either be i) a recently evolved allopatric species that survived Pleistocene glaciations and is currently only present in the Baltic area or ii) a disjunct species having populations in other (coastal) areas.</p></tp:treatment-sec><tp:treatment-sec sec-type="Taxon discussion"><title>Taxon discussion</title><p>Based on morphology and COI sequence divergence, the new species is very closely related to the Holarctic species <italic><tp:taxon-name><tp:taxon-name-part taxon-name-part-type="genus">D.</tp:taxon-name-part> (<tp:taxon-name-part taxon-name-part-type="subgenus">I.</tp:taxon-name-part>) <tp:taxon-name-part taxon-name-part-type="species">intricata</tp:taxon-name-part></tp:taxon-name></italic>. As already stated in the title of this article, the new species is cryptic, meaning that it is hard to distinguish from its sister species by morphological characters. Strictly speaking, cryptic species may mean taxa that are morphologically indisguishable (<xref ref-type="bibr" rid="B881534">Pfenninger and Schwenk 2007</xref>, but see <xref ref-type="bibr" rid="B881544">Tan et al. 2010</xref>), but the new species described here can be separated from its sister species by using a genetic marker (barcoding region of COI) and morphology. However, morphological differences between these two species are not great and the only reliable diagnostic characters are found from male and female genitalia. These two species are allopatric, their closest known populations lay some 180 km apart. Despite these species not being from sympatric populations, we assume that their differences are well sufficient to keep their gene pools separated even in the case of possible secondary contact. Their COI divergence or K2P distance (5 %) is far too high to be considered as an intraspecific variation among majority of other insects (e.g. <xref ref-type="bibr" rid="B881555">Hausmann et al. 2011</xref>, <xref ref-type="bibr" rid="B881565">Park et al. 2011</xref>) or crane flies (<xref ref-type="bibr" rid="B881575">Pilipenko et al. 2012</xref>). Instead, intraspecific variation among insects is typically smaller than 2 % and higher COI divergence usually indicates two separate species (<xref ref-type="bibr" rid="B881585">Mutanen et al. 2013</xref>, <xref ref-type="bibr" rid="B881595">Pentinsaari et al. 2014</xref>). Considering morphology, there is a recent case study from Israel (<xref ref-type="bibr" rid="B881605">Stary et al. 2012</xref>) showing that two closely related, allopatric <italic><tp:taxon-name><tp:taxon-name-part taxon-name-part-type="genus">Phyllolabis</tp:taxon-name-part></tp:taxon-name></italic> crane flies were treated as separate species although they have almost identical genitalia and the closest populations of these species live only 30 km apart. In Israel, the species were separated by a dispersal barrier (Rift Valley, <xref ref-type="bibr" rid="B881605">Stary et al. 2012</xref>); in Fennoscandia, <italic><tp:taxon-name><tp:taxon-name-part taxon-name-part-type="genus">D.</tp:taxon-name-part> (<tp:taxon-name-part taxon-name-part-type="subgenus">I.</tp:taxon-name-part>) <tp:taxon-name-part taxon-name-part-type="species">boreobaltica</tp:taxon-name-part></tp:taxon-name></italic> Salmela sp.n. and <italic><tp:taxon-name><tp:taxon-name-part taxon-name-part-type="genus">D.</tp:taxon-name-part> (<tp:taxon-name-part taxon-name-part-type="subgenus">I.</tp:taxon-name-part>) <tp:taxon-name-part taxon-name-part-type="species">intricata</tp:taxon-name-part></tp:taxon-name></italic> are not separated by a distinct barrier, they have non-overlapping ranges perhaps because of biogeographic factors driven by climate (see e.g. <xref ref-type="bibr" rid="B881642">Luoto et al. 2006</xref>, <xref ref-type="bibr" rid="B881630">Väisänen et al. 1992</xref>) and availability of habitat (brackish water, calcareous springs in the vicinity of coast line).</p><p>External characters, such as wing venation and body coloration, between <italic><tp:taxon-name><tp:taxon-name-part taxon-name-part-type="genus">D.</tp:taxon-name-part> (<tp:taxon-name-part taxon-name-part-type="subgenus">I.</tp:taxon-name-part>) <tp:taxon-name-part taxon-name-part-type="species">boreobaltica</tp:taxon-name-part></tp:taxon-name></italic> Salmela sp.n. and <italic><tp:taxon-name><tp:taxon-name-part taxon-name-part-type="genus">D.</tp:taxon-name-part> (<tp:taxon-name-part taxon-name-part-type="subgenus">I.</tp:taxon-name-part>) <tp:taxon-name-part taxon-name-part-type="species">intricata</tp:taxon-name-part></tp:taxon-name></italic> are practically identical. The most important differences in male and female post-abdomen between the species are summarized in Table <xref ref-type="table" rid="T879947">2</xref>. Among other <italic><tp:taxon-name><tp:taxon-name-part taxon-name-part-type="genus">D.</tp:taxon-name-part> (<tp:taxon-name-part taxon-name-part-type="subgenus">Idiopyga</tp:taxon-name-part>)</tp:taxon-name></italic> species, the new species is quite close to <italic><tp:taxon-name><tp:taxon-name-part taxon-name-part-type="genus">D.</tp:taxon-name-part> (<tp:taxon-name-part taxon-name-part-type="subgenus">I.</tp:taxon-name-part>) <tp:taxon-name-part taxon-name-part-type="species">esbeni</tp:taxon-name-part></tp:taxon-name></italic>. Besides other details, the ventrobasal lobe of gonocoxite in <italic><tp:taxon-name><tp:taxon-name-part taxon-name-part-type="genus">D.</tp:taxon-name-part> (<tp:taxon-name-part taxon-name-part-type="subgenus">I.</tp:taxon-name-part>) <tp:taxon-name-part taxon-name-part-type="species">esbeni</tp:taxon-name-part></tp:taxon-name></italic> is sinuous (see <xref ref-type="bibr" rid="B881710">Stary 2007</xref>, fig. 1), and rather straight in <italic><tp:taxon-name><tp:taxon-name-part taxon-name-part-type="genus">D.</tp:taxon-name-part> (<tp:taxon-name-part taxon-name-part-type="subgenus">I.</tp:taxon-name-part>) <tp:taxon-name-part taxon-name-part-type="species">boreobaltica</tp:taxon-name-part></tp:taxon-name></italic> Salmela sp.n. Dicranomyia (I.) melleicauda complicata de Meijere is also quite close to the new species, but has rather stout iagx and apically wide lvg (see <xref ref-type="bibr" rid="B897732">de Meijere 1919</xref>, plates 5-6). Males of other species are easily separated from the new species based on differences in the stucture of hypopygium. Considering females, we refrain from further discussion due to the lack of comparative material.</p></tp:treatment-sec><tp:treatment-sec sec-type="DNA barcode"><title>DNA barcode</title><p>Standard 5′ region (658 bp) of the cytochrome <italic>c</italic> oxidase I (COI) sequence of <italic><tp:taxon-name><tp:taxon-name-part taxon-name-part-type="genus">Dicranomyia</tp:taxon-name-part> (<tp:taxon-name-part taxon-name-part-type="subgenus">I.</tp:taxon-name-part>) <tp:taxon-name-part taxon-name-part-type="species">boreobaltica</tp:taxon-name-part></tp:taxon-name></italic> Salmela sp.n. BOLD Sample ID JES-20120094, holotype specimen:</p><p>TACCTTATACTTTATTTTTGGAGCTTGAGCAGGAATAGTGGGAACTTCATTAAGTATTATTATTCGAGCAGAATTAGGACACCCAGGTGCATTAATTGGAGACGACCAGATTTATAATGTGGTAGTTACTGCCCATGCTTTTATTATAATTTTCTTTATAGTTATACCAATTATAATTGGAGGATTCGGTAATTGATTAGTTCCTTTAATATTAGGAGCCCCAGATATAGCTTTCCCTCGAATAAATAATATAAGTTTTTGAATACTTCCCCCTTCTTTAACTTTATTATTAGCTAGAAGCATAGTTGAAAACGGGGCAGGAACTGGCTGAACAGTATACCCTCCCCTTTCTTCTGGAATTGCCCATTCAGGGGCTTCTGTAGATTTAGCTATTTTTTCTCTTCACCTAGCAGGTATTTCTTCTATTTTAGGAGCTGTTAATTTTATTACAACTGTTATTAATATACGTTCAGCAGGAATTTCATTTGATCGAATACCATTATTTGTTTGATCAGTAGTAATTACTGCTATTTTATTGCTTTTATCACTTCCTGTTTTAGCCGGAGCTATTACAATATTATTAACAGATCGAAACTTAAATACTTCATTTTTTGATCCCGCAGGTGGAGGAGACCCTATTTTATATCAGCATTTATTT</p><p>Based on K2P (<xref ref-type="bibr" rid="B866249">Kimura 1980</xref>) distances, the new species is closest to <italic><tp:taxon-name><tp:taxon-name-part taxon-name-part-type="genus">D.</tp:taxon-name-part> (<tp:taxon-name-part taxon-name-part-type="subgenus">I.</tp:taxon-name-part>) <tp:taxon-name-part taxon-name-part-type="species">intricata</tp:taxon-name-part></tp:taxon-name></italic> (K2P distance 5.13 %), <italic><tp:taxon-name><tp:taxon-name-part taxon-name-part-type="genus">D.</tp:taxon-name-part> (<tp:taxon-name-part taxon-name-part-type="subgenus">I.</tp:taxon-name-part>) <tp:taxon-name-part taxon-name-part-type="species">esbeni</tp:taxon-name-part></tp:taxon-name></italic> (7.16 %) and <italic><tp:taxon-name><tp:taxon-name-part taxon-name-part-type="genus">D.</tp:taxon-name-part> (<tp:taxon-name-part taxon-name-part-type="subgenus">I.</tp:taxon-name-part>) <tp:taxon-name-part taxon-name-part-type="species">magnicauda</tp:taxon-name-part></tp:taxon-name></italic> (9.51 %); other distances within examined <italic><tp:taxon-name><tp:taxon-name-part taxon-name-part-type="genus">D.</tp:taxon-name-part> (<tp:taxon-name-part taxon-name-part-type="subgenus">Idiopyga</tp:taxon-name-part>)</tp:taxon-name></italic> species range between 10.76 and 15.70 %.</p></tp:treatment-sec><tp:treatment-sec><!--Section generated to contain objects referenced in tp:taxon-treatment.--><fig id="F862799" position="float" orientation="portrait"><label>Figure 1.</label><caption><p><italic><tp:taxon-name><tp:taxon-name-part taxon-name-part-type="genus">Dicranomyia</tp:taxon-name-part> (<tp:taxon-name-part taxon-name-part-type="subgenus">I.</tp:taxon-name-part>) <tp:taxon-name-part taxon-name-part-type="species">boreobaltica</tp:taxon-name-part></tp:taxon-name></italic> Salmela sp.n., male wing, length 6.5 mm. DIPT-JS-2014-0114.</p></caption><graphic xmlns:xlink="http://www.w3.org/1999/xlink" xlink:href="biodiversity_data_journal-2-e4238-g001.jpg" position="float" id="oo_32504.jpg" orientation="portrait" xlink:type="simple"/></fig><fig-group id="F863058" position="float" orientation="portrait"><caption><p><italic><tp:taxon-name><tp:taxon-name-part taxon-name-part-type="genus">Dicranomyia</tp:taxon-name-part> (<tp:taxon-name-part taxon-name-part-type="subgenus">I.</tp:taxon-name-part>) <tp:taxon-name-part taxon-name-part-type="species">boreobaltica</tp:taxon-name-part></tp:taxon-name></italic> Salmela sp.n. male, details of male hypopygium.</p></caption><fig id="F863063" position="float" orientation="portrait"><label>Figure 2a.</label><caption><p>9th tergite, dorsal view.</p></caption><graphic xmlns:xlink="http://www.w3.org/1999/xlink" xlink:href="biodiversity_data_journal-2-e4238-g002_a.jpg" xlink:type="simple" position="float" orientation="portrait" id="oo_32516.jpg"/></fig><fig id="F863064" position="float" orientation="portrait"><label>Figure 2b.</label><caption><p>Proctiger, dorsal view.</p></caption><graphic xmlns:xlink="http://www.w3.org/1999/xlink" xlink:href="biodiversity_data_journal-2-e4238-g002_b.jpg" xlink:type="simple" position="float" orientation="portrait" id="oo_32517.jpg"/></fig></fig-group><fig-group id="F862947" position="float" orientation="portrait"><caption><p><italic><tp:taxon-name><tp:taxon-name-part taxon-name-part-type="genus">Dicranomyia</tp:taxon-name-part> (<tp:taxon-name-part taxon-name-part-type="subgenus">I.</tp:taxon-name-part>) <tp:taxon-name-part taxon-name-part-type="species">boreobaltica</tp:taxon-name-part></tp:taxon-name></italic> Salmela sp.n. male hypopygium, gonocoxite and gonostylus. gx=gonocoxite, algx=appendage of ventromesal lobe of gonocoxite, lgx=ventromesal lobe of gonocoxite, dg=dorsal lobe of gonostylus, vg=ventral lobe of gonostylus.</p></caption><fig id="F862952" position="float" orientation="portrait"><label>Figure 3a.</label><caption><p>Gonocoxite and gonostylus, inner view.</p></caption><graphic xmlns:xlink="http://www.w3.org/1999/xlink" xlink:href="biodiversity_data_journal-2-e4238-g003_a.png" xlink:type="simple" position="float" orientation="portrait" id="oo_32508.png"/></fig><fig id="F862953" position="float" orientation="portrait"><label>Figure 3b.</label><caption><p>Gonocoxite and gonostylus, outer/lateral view.</p></caption><graphic xmlns:xlink="http://www.w3.org/1999/xlink" xlink:href="biodiversity_data_journal-2-e4238-g003_b.png" xlink:type="simple" position="float" orientation="portrait" id="oo_32509.png"/></fig></fig-group><fig id="F862952" position="float" orientation="portrait"><label>Figure 3a.</label><caption><p>Gonocoxite and gonostylus, inner view.</p></caption><graphic xmlns:xlink="http://www.w3.org/1999/xlink" xlink:href="biodiversity_data_journal-2-e4238-g003_a.png" xlink:type="simple" position="float" orientation="portrait" id="oo_32508.png"/></fig><fig-group id="F862994" position="float" orientation="portrait"><caption><p><italic><tp:taxon-name><tp:taxon-name-part taxon-name-part-type="genus">Dicranomyia</tp:taxon-name-part> (<tp:taxon-name-part taxon-name-part-type="subgenus">I.</tp:taxon-name-part>) <tp:taxon-name-part taxon-name-part-type="species">boreobaltica</tp:taxon-name-part></tp:taxon-name></italic> Salmela sp.n., details of male hypopygium. vg=ventral lobe of gonostylus, dg=dorsal lobe of gonostylus, gx=gonocoxite, rm=rostral prolongation (rostrum) of ventral gonostyle, srm=subrostral prolongation of ventral gonostyle, iagx=inner appendage of gonocoxite, lgx=ventromesal lobe of gonocoxite, algx=appendage of ventromesal lobe of gonocoxite.</p></caption><fig id="F862999" position="float" orientation="portrait"><label>Figure 4a.</label><caption><p>Gonostylus and gonocoxite, dorsal view.</p></caption><graphic xmlns:xlink="http://www.w3.org/1999/xlink" xlink:href="biodiversity_data_journal-2-e4238-g004_a.png" xlink:type="simple" position="float" orientation="portrait" id="oo_32510.png"/></fig><fig id="F863000" position="float" orientation="portrait"><label>Figure 4b.</label><caption><p>Gonostylus and gonocoxite, mesal view.</p></caption><graphic xmlns:xlink="http://www.w3.org/1999/xlink" xlink:href="biodiversity_data_journal-2-e4238-g004_b.png" xlink:type="simple" position="float" orientation="portrait" id="oo_32511.png"/></fig><fig id="F863001" position="float" orientation="portrait"><label>Figure 4c.</label><caption><p>Gonostylus and gonocoxite, lateromesal view.</p></caption><graphic xmlns:xlink="http://www.w3.org/1999/xlink" xlink:href="biodiversity_data_journal-2-e4238-g004_c.png" xlink:type="simple" position="float" orientation="portrait" id="oo_32512.png"/></fig><fig id="F863002" position="float" orientation="portrait"><label>Figure 4d.</label><caption><p>Gonostylus and gonocoxite, ventromesal view.</p></caption><graphic xmlns:xlink="http://www.w3.org/1999/xlink" xlink:href="biodiversity_data_journal-2-e4238-g004_d.png" xlink:type="simple" position="float" orientation="portrait" id="oo_32513.png"/></fig></fig-group><fig id="F862999" position="float" orientation="portrait"><label>Figure 4a.</label><caption><p>Gonostylus and gonocoxite, dorsal view.</p></caption><graphic xmlns:xlink="http://www.w3.org/1999/xlink" xlink:href="biodiversity_data_journal-2-e4238-g004_a.png" xlink:type="simple" position="float" orientation="portrait" id="oo_32510.png"/></fig><fig id="F863000" position="float" orientation="portrait"><label>Figure 4b.</label><caption><p>Gonostylus and gonocoxite, mesal view.</p></caption><graphic xmlns:xlink="http://www.w3.org/1999/xlink" xlink:href="biodiversity_data_journal-2-e4238-g004_b.png" xlink:type="simple" position="float" orientation="portrait" id="oo_32511.png"/></fig><fig id="F863001" position="float" orientation="portrait"><label>Figure 4c.</label><caption><p>Gonostylus and gonocoxite, lateromesal view.</p></caption><graphic xmlns:xlink="http://www.w3.org/1999/xlink" xlink:href="biodiversity_data_journal-2-e4238-g004_c.png" xlink:type="simple" position="float" orientation="portrait" id="oo_32512.png"/></fig><fig id="F862953" position="float" orientation="portrait"><label>Figure 3b.</label><caption><p>Gonocoxite and gonostylus, outer/lateral view.</p></caption><graphic xmlns:xlink="http://www.w3.org/1999/xlink" xlink:href="biodiversity_data_journal-2-e4238-g003_b.png" xlink:type="simple" position="float" orientation="portrait" id="oo_32509.png"/></fig><fig id="F863002" position="float" orientation="portrait"><label>Figure 4d.</label><caption><p>Gonostylus and gonocoxite, ventromesal view.</p></caption><graphic xmlns:xlink="http://www.w3.org/1999/xlink" xlink:href="biodiversity_data_journal-2-e4238-g004_d.png" xlink:type="simple" position="float" orientation="portrait" id="oo_32513.png"/></fig><fig-group id="F863043" position="float" orientation="portrait"><caption><p><italic><tp:taxon-name><tp:taxon-name-part taxon-name-part-type="genus">Dicranomyia</tp:taxon-name-part> (<tp:taxon-name-part taxon-name-part-type="subgenus">I.</tp:taxon-name-part>) <tp:taxon-name-part taxon-name-part-type="species">boreobaltica</tp:taxon-name-part></tp:taxon-name></italic> Salmela sp.n., male, aedeagus and parameres. aed=aedeagus, pm=paramere.</p></caption><fig id="F863048" position="float" orientation="portrait"><label>Figure 5a.</label><caption><p>Ventral view.</p></caption><graphic xmlns:xlink="http://www.w3.org/1999/xlink" xlink:href="biodiversity_data_journal-2-e4238-g005_a.png" xlink:type="simple" position="float" orientation="portrait" id="oo_32514.png"/></fig><fig id="F863049" position="float" orientation="portrait"><label>Figure 5b.</label><caption><p>Lateral view.</p></caption><graphic xmlns:xlink="http://www.w3.org/1999/xlink" xlink:href="biodiversity_data_journal-2-e4238-g005_b.png" xlink:type="simple" position="float" orientation="portrait" id="oo_32515.png"/></fig></fig-group><fig-group id="F864699" position="float" orientation="portrait"><caption><p><italic><tp:taxon-name><tp:taxon-name-part taxon-name-part-type="genus">Dicranomyia</tp:taxon-name-part> (<tp:taxon-name-part taxon-name-part-type="subgenus">I.</tp:taxon-name-part>) <tp:taxon-name-part taxon-name-part-type="species">boreobaltica</tp:taxon-name-part></tp:taxon-name></italic> Salmela sp.n., female, details of post-abdomen.</p></caption><fig id="F864704" position="float" orientation="portrait"><label>Figure 6a.</label><caption><p>Cerci and 9th sternite, inner/ventral view. tg=tergite, st=sternite, iap=infra-anal plate. Vaginal apodeme is a triangular, hyaline membrane behind st9, which is not clearly seen in the photo.</p></caption><graphic xmlns:xlink="http://www.w3.org/1999/xlink" xlink:href="biodiversity_data_journal-2-e4238-g006_a.png" xlink:type="simple" position="float" orientation="portrait" id="oo_33798.png"/></fig><fig id="F864705" position="float" orientation="portrait"><label>Figure 6b.</label><caption><p>Hypogynial valves, inner/dorsal view. hv=hypogynial valves, st=sternite.</p></caption><graphic xmlns:xlink="http://www.w3.org/1999/xlink" xlink:href="biodiversity_data_journal-2-e4238-g006_b.png" xlink:type="simple" position="float" orientation="portrait" id="oo_32578.png"/></fig></fig-group><fig id="F864704" position="float" orientation="portrait"><label>Figure 6a.</label><caption><p>Cerci and 9th sternite, inner/ventral view. tg=tergite, st=sternite, iap=infra-anal plate. Vaginal apodeme is a triangular, hyaline membrane behind st9, which is not clearly seen in the photo.</p></caption><graphic xmlns:xlink="http://www.w3.org/1999/xlink" xlink:href="biodiversity_data_journal-2-e4238-g006_a.png" xlink:type="simple" position="float" orientation="portrait" id="oo_33798.png"/></fig><fig id="F897744" position="float" orientation="portrait"><label>Figure 14.</label><caption><p>Collecting sites of <italic><tp:taxon-name><tp:taxon-name-part taxon-name-part-type="genus">Dicranomyia</tp:taxon-name-part> (<tp:taxon-name-part taxon-name-part-type="subgenus">I.</tp:taxon-name-part>) <tp:taxon-name-part taxon-name-part-type="species">boreobaltica</tp:taxon-name-part></tp:taxon-name></italic> Salmela sp.n. (black squares) and <italic><tp:taxon-name><tp:taxon-name-part taxon-name-part-type="genus">D.</tp:taxon-name-part> (<tp:taxon-name-part taxon-name-part-type="subgenus">I.</tp:taxon-name-part>) <tp:taxon-name-part taxon-name-part-type="species">intricata</tp:taxon-name-part></tp:taxon-name></italic> Alexander (red dots) in Fennoscandia. The map was drawn by using Google Maps.</p></caption><graphic xmlns:xlink="http://www.w3.org/1999/xlink" xlink:href="biodiversity_data_journal-2-e4238-g014.png" position="float" id="oo_33660.png" orientation="portrait" xlink:type="simple"/></fig><table-wrap id="T879947" position="float" orientation="portrait"><label>Table 2.</label><caption><p>Summary of the most important postabdominal differences between <italic><tp:taxon-name><tp:taxon-name-part taxon-name-part-type="genus">Dicranomyia</tp:taxon-name-part> (<tp:taxon-name-part taxon-name-part-type="subgenus">I.</tp:taxon-name-part>) <tp:taxon-name-part taxon-name-part-type="species">boreobaltica</tp:taxon-name-part></tp:taxon-name></italic> Salmela sp.n. and <italic><tp:taxon-name><tp:taxon-name-part taxon-name-part-type="genus">D.</tp:taxon-name-part> (<tp:taxon-name-part taxon-name-part-type="subgenus">I.</tp:taxon-name-part>) <tp:taxon-name-part taxon-name-part-type="species">intricata</tp:taxon-name-part></tp:taxon-name></italic> Alexander.</p></caption><table rules="all" border="1" style="height:50px; width:500px"><tbody><tr><td rowspan="1" colspan="1">
              <bold><italic><tp:taxon-name><tp:taxon-name-part taxon-name-part-type="genus">D.</tp:taxon-name-part> (<tp:taxon-name-part taxon-name-part-type="subgenus">I.</tp:taxon-name-part>) <tp:taxon-name-part taxon-name-part-type="species">boreobaltica</tp:taxon-name-part></tp:taxon-name></italic></bold>
            </td><td rowspan="1" colspan="1">
              <italic><bold>D. (I.) intricata</bold></italic>
            </td></tr><tr><td rowspan="1" colspan="1">apex of iagx simple, not furcated (Fig. <xref ref-type="fig" rid="F862994">4</xref><xref ref-type="fig" rid="F863001">c</xref>)</td><td rowspan="1" colspan="1">apex of iagx bifurcated (Fig. <xref ref-type="fig" rid="F864636">10</xref><xref ref-type="fig" rid="F864642">b</xref>, <xref ref-type="fig" rid="F864643">c</xref>)</td></tr><tr><td rowspan="1" colspan="1">apex of lgx angular (Fig. <xref ref-type="fig" rid="F862947">3</xref>)</td><td rowspan="1" colspan="1">apex of lxg beak-like (Fig. <xref ref-type="fig" rid="F864629">9</xref>)</td></tr><tr><td rowspan="1" colspan="1">stalk of lvg rather wide, apex oval (Fig. <xref ref-type="fig" rid="F862947">3</xref>)</td><td rowspan="1" colspan="1">stalk of lvg tapering apically, apex spherical (Fig. <xref ref-type="fig" rid="F864629">9</xref>)</td></tr><tr><td rowspan="1" colspan="1">apex of rm rounded, rather narrow (Fig. <xref ref-type="fig" rid="F862994">4</xref><xref ref-type="fig" rid="F862999">a</xref>)</td><td rowspan="1" colspan="1">apex of rm pointed, rather wide (Fig. <xref ref-type="fig" rid="F864636">10</xref><xref ref-type="fig" rid="F864641">a</xref>)</td></tr><tr><td rowspan="1" colspan="1">srm simple, not bilobed (Fig. <xref ref-type="fig" rid="F862994">4</xref><xref ref-type="fig" rid="F863000">b</xref>, <xref ref-type="fig" rid="F863001">c</xref>, <xref ref-type="fig" rid="F863002">d</xref>)</td><td rowspan="1" colspan="1">srm bilobed (Fig. <xref ref-type="fig" rid="F864636">10</xref><xref ref-type="fig" rid="F864642">b</xref>, <xref ref-type="fig" rid="F864643">c</xref>, <xref ref-type="fig" rid="F864644">d</xref>)</td></tr><tr><td rowspan="1" colspan="1">caudal margin of female infra-anal plate as in Fig. <xref ref-type="fig" rid="F864699">6</xref><xref ref-type="fig" rid="F864704">a</xref></td><td rowspan="1" colspan="1">caudal margin of female infra-anal plate as in Fig. <xref ref-type="fig" rid="F864716">12</xref><xref ref-type="fig" rid="F864721">a</xref></td></tr></tbody></table></table-wrap><fig-group id="F864636" position="float" orientation="portrait"><caption><p><italic><tp:taxon-name><tp:taxon-name-part taxon-name-part-type="genus">Dicranomyia</tp:taxon-name-part> (<tp:taxon-name-part taxon-name-part-type="subgenus">I.</tp:taxon-name-part>) <tp:taxon-name-part taxon-name-part-type="species">intricata</tp:taxon-name-part></tp:taxon-name></italic> Alexander, details of male hypopygium. vg=ventral lobe of gonostylus, dg=dorsal lobe of gonostylus, gx=gonocoxite, rm=rostral prolongation (rostrum) of ventral gonostyle, srm=subrostral prolongation of ventral gonostyle, iagx=inner appendage of gonocoxite, lgx=ventromesal lobe of gonocoxite, algx=appendage of ventromesal lobe of gonocoxite.</p></caption><fig id="F864641" position="float" orientation="portrait"><label>Figure 10a.</label><caption><p>Gonocoxite and gonostylus, dorsal view.</p></caption><graphic xmlns:xlink="http://www.w3.org/1999/xlink" xlink:href="biodiversity_data_journal-2-e4238-g010_a.png" xlink:type="simple" position="float" orientation="portrait" id="oo_32557.png"/></fig><fig id="F864642" position="float" orientation="portrait"><label>Figure 10b.</label><caption><p>Gonocoxite and gonostylus, mesal view.</p></caption><graphic xmlns:xlink="http://www.w3.org/1999/xlink" xlink:href="biodiversity_data_journal-2-e4238-g010_b.png" xlink:type="simple" position="float" orientation="portrait" id="oo_32558.png"/></fig><fig id="F864643" position="float" orientation="portrait"><label>Figure 10c.</label><caption><p>Gonostylus and gonocoxite, lateromesal view.</p></caption><graphic xmlns:xlink="http://www.w3.org/1999/xlink" xlink:href="biodiversity_data_journal-2-e4238-g010_c.png" xlink:type="simple" position="float" orientation="portrait" id="oo_32559.png"/></fig><fig id="F864644" position="float" orientation="portrait"><label>Figure 10d.</label><caption><p>Gonostylus and gonocoxite, dorsomesal view.</p></caption><graphic xmlns:xlink="http://www.w3.org/1999/xlink" xlink:href="biodiversity_data_journal-2-e4238-g010_d.png" xlink:type="simple" position="float" orientation="portrait" id="oo_32560.png"/></fig></fig-group><fig id="F864642" position="float" orientation="portrait"><label>Figure 10b.</label><caption><p>Gonocoxite and gonostylus, mesal view.</p></caption><graphic xmlns:xlink="http://www.w3.org/1999/xlink" xlink:href="biodiversity_data_journal-2-e4238-g010_b.png" xlink:type="simple" position="float" orientation="portrait" id="oo_32558.png"/></fig><fig id="F864643" position="float" orientation="portrait"><label>Figure 10c.</label><caption><p>Gonostylus and gonocoxite, lateromesal view.</p></caption><graphic xmlns:xlink="http://www.w3.org/1999/xlink" xlink:href="biodiversity_data_journal-2-e4238-g010_c.png" xlink:type="simple" position="float" orientation="portrait" id="oo_32559.png"/></fig><fig-group id="F864629" position="float" orientation="portrait"><caption><p><italic><tp:taxon-name><tp:taxon-name-part taxon-name-part-type="genus">Dicranomya</tp:taxon-name-part> (<tp:taxon-name-part taxon-name-part-type="subgenus">I.</tp:taxon-name-part>) <tp:taxon-name-part taxon-name-part-type="species">intricata</tp:taxon-name-part></tp:taxon-name></italic> Alexander, male hypopygium, gonocoxite and gonostylus. gx=gonocoxite, algx=appendage of ventromesal lobe of gonocoxite, lgx=ventromesal lobe of gonocoxite, dg=dorsal lobe of gonostylus, vg=ventral lobe of gonostylus, lvg=ventrobasal lobe of ventral gonostyle.</p></caption><fig id="F864634" position="float" orientation="portrait"><label>Figure 9a.</label><caption><p>Gonocoxite and gonostylus, inner view.</p></caption><graphic xmlns:xlink="http://www.w3.org/1999/xlink" xlink:href="biodiversity_data_journal-2-e4238-g009_a.png" xlink:type="simple" position="float" orientation="portrait" id="oo_32555.png"/></fig><fig id="F864635" position="float" orientation="portrait"><label>Figure 9b.</label><caption><p>Gonocoxite and gonostylus, outer/lateral view.</p></caption><graphic xmlns:xlink="http://www.w3.org/1999/xlink" xlink:href="biodiversity_data_journal-2-e4238-g009_b.png" xlink:type="simple" position="float" orientation="portrait" id="oo_32556.png"/></fig></fig-group><fig id="F864641" position="float" orientation="portrait"><label>Figure 10a.</label><caption><p>Gonocoxite and gonostylus, dorsal view.</p></caption><graphic xmlns:xlink="http://www.w3.org/1999/xlink" xlink:href="biodiversity_data_journal-2-e4238-g010_a.png" xlink:type="simple" position="float" orientation="portrait" id="oo_32557.png"/></fig><fig id="F864644" position="float" orientation="portrait"><label>Figure 10d.</label><caption><p>Gonostylus and gonocoxite, dorsomesal view.</p></caption><graphic xmlns:xlink="http://www.w3.org/1999/xlink" xlink:href="biodiversity_data_journal-2-e4238-g010_d.png" xlink:type="simple" position="float" orientation="portrait" id="oo_32560.png"/></fig><fig-group id="F864716" position="float" orientation="portrait"><caption><p><italic><tp:taxon-name><tp:taxon-name-part taxon-name-part-type="genus">Dicranomyia</tp:taxon-name-part> (<tp:taxon-name-part taxon-name-part-type="subgenus">I.</tp:taxon-name-part>) <tp:taxon-name-part taxon-name-part-type="species">intricata</tp:taxon-name-part></tp:taxon-name></italic> Alexander, female, details of postabdomen.</p></caption><fig id="F864721" position="float" orientation="portrait"><label>Figure 12a.</label><caption><p>Cerci and 9th sternite, inner/ventral view. tg=tergite, st=sternite, iap=infra-anal plate. Vaginal apodeme (genital fork) is a triangular, hyaline membrane behind st9, not well visible in the photo.</p></caption><graphic xmlns:xlink="http://www.w3.org/1999/xlink" xlink:href="biodiversity_data_journal-2-e4238-g012_a.png" xlink:type="simple" position="float" orientation="portrait" id="oo_33799.png"/></fig><fig id="F864722" position="float" orientation="portrait"><label>Figure 12b.</label><caption><p>Hypogynial valves, inner/dorsal view. hv=hypogynial valves, st=sternite.</p></caption><graphic xmlns:xlink="http://www.w3.org/1999/xlink" xlink:href="biodiversity_data_journal-2-e4238-g012_b.png" xlink:type="simple" position="float" orientation="portrait" id="oo_32581.png"/></fig></fig-group><fig id="F864721" position="float" orientation="portrait"><label>Figure 12a.</label><caption><p>Cerci and 9th sternite, inner/ventral view. tg=tergite, st=sternite, iap=infra-anal plate. Vaginal apodeme (genital fork) is a triangular, hyaline membrane behind st9, not well visible in the photo.</p></caption><graphic xmlns:xlink="http://www.w3.org/1999/xlink" xlink:href="biodiversity_data_journal-2-e4238-g012_a.png" xlink:type="simple" position="float" orientation="portrait" id="oo_33799.png"/></fig></tp:treatment-sec><ref-list><ref id="B862732"><element-citation xmlns:xlink="http://www.w3.org/1999/xlink" publication-type="article" xlink:type="simple"><person-group person-group-type="author"><name name-style="western"><surname>Nieminen</surname><given-names>T.</given-names></name></person-group><year>2008</year><article-title>Nematoceran flies (<tp:taxon-name><tp:taxon-name-part taxon-name-part-type="order">Diptera</tp:taxon-name-part></tp:taxon-name>, <tp:taxon-name><tp:taxon-name-part taxon-name-part-type="suborder">Nematocera</tp:taxon-name-part></tp:taxon-name>) of the sea-shore meadows and -forests in the northernmost part of the Gulf of Bothnia in Hailuoto and Oulunsalo.</article-title><source>MSc thesis, University of Jyväskylä, Finland</source><volume>1</volume><fpage>1</fpage><lpage>37</lpage><comment content-type="language">Finnish, Abstract in English</comment><uri xlink:type="simple">http://nlbif.eti.uva.nl/ccw/literature.php</uri></element-citation></ref><ref id="B862756"><element-citation xmlns:xlink="http://www.w3.org/1999/xlink" publication-type="article" xlink:type="simple"><person-group person-group-type="author"><name name-style="western"><surname>Salmela</surname><given-names>J.</given-names></name></person-group><year>2013</year><article-title>Taxonomy, species richness and biogeography of Finnish crane flies (<tp:taxon-name><tp:taxon-name-part taxon-name-part-type="order">Diptera</tp:taxon-name-part></tp:taxon-name>, <tp:taxon-name><tp:taxon-name-part taxon-name-part-type="superfamily">Tipuloidea</tp:taxon-name-part></tp:taxon-name>).</article-title><source>Annales Universitatis Turkuensis (Series AII)</source><volume>276</volume><fpage>1</fpage><lpage>41</lpage><uri xlink:type="simple">http://www.doria.fi/handle/10024/87628</uri></element-citation></ref><ref id="B881524"><element-citation xmlns:xlink="http://www.w3.org/1999/xlink" publication-type="article" xlink:type="simple"><person-group person-group-type="author"><name name-style="western"><surname>Rehell</surname><given-names>Sakari</given-names></name></person-group><year>2006</year><article-title>Land uplift phenomenon and its effects on mire vegetation. In: Lindholm, T. &amp; Heikkilä, R. (eds.) Finland - Land of mires.</article-title><source>The Finnish Environment</source><volume>23</volume><fpage>145</fpage><lpage>154</lpage><uri xlink:type="simple">https://helda.helsinki.fi/bitstream/handle/10138/37961/FE_23_2006.pdf?sequence=6</uri></element-citation></ref><ref id="B866282"><element-citation xmlns:xlink="http://www.w3.org/1999/xlink" publication-type="article" xlink:type="simple"><person-group person-group-type="author"><name name-style="western"><surname>Okkonen</surname><given-names>J.</given-names></name></person-group><year>2003</year><article-title>Graves of Giants and Cairns of Dread: The archaeology of Ostrobothnian stone structures</article-title><source>Acta universitatis ouluensis</source><volume>B52</volume><fpage>1</fpage><lpage>303</lpage><comment content-type="language">Finnish</comment><uri xlink:type="simple">http://herkules.oulu.fi/isbn951427170X/isbn951427170X.pdf</uri></element-citation></ref><ref id="B881287"><element-citation xmlns:xlink="http://www.w3.org/1999/xlink" publication-type="chapter" xlink:type="simple"><person-group person-group-type="author"><name name-style="western"><surname>Hämet-Ahti</surname><given-names>L.</given-names></name><name name-style="western"><surname>Suominen</surname><given-names>J.</given-names></name><name name-style="western"><surname>Ulvinen</surname><given-names>T.</given-names></name><name name-style="western"><surname>Uotila</surname><given-names>P.</given-names></name></person-group><year>1998</year><chapter-title>Retkeilykasvio</chapter-title><source>Field Flora of Finland</source><edition>3</edition><publisher-name>Kasvimuseo</publisher-name><publisher-loc>Helsinki</publisher-loc><size units="page">656</size><isbn>951-45-8167-9</isbn></element-citation></ref><ref id="B866306"><element-citation xmlns:xlink="http://www.w3.org/1999/xlink" publication-type="book" xlink:type="simple"><person-group person-group-type="author"><name name-style="western"><surname>Schulman</surname><given-names>A.</given-names></name><name name-style="western"><surname>Alanen</surname><given-names>A.</given-names></name><name name-style="western"><surname>Hæggström</surname><given-names>C. -A.</given-names></name><name name-style="western"><surname>Huhta</surname><given-names>A. -P.</given-names></name><name name-style="western"><surname>Jantunen</surname><given-names>J.</given-names></name><name name-style="western"><surname>Kekäläinen</surname><given-names>H.</given-names></name><name name-style="western"><surname>Lehtomaa</surname><given-names>L.</given-names></name><name name-style="western"><surname>Pykälä</surname><given-names>J.</given-names></name><name name-style="western"><surname>Vainio</surname><given-names>M.</given-names></name></person-group><year>2008</year><source>Perinnebiotoopit. In. Raunio, A. Schulman, A. &amp; Kontula, T. (eds.). Suomen luontotyyppien uhanalaisuus − Osa II: Luontotyyppien kuvaukset., Helsinki.</source><volume>8/2008</volume><publisher-name>Suomen ympäristökeskus</publisher-name><publisher-loc>Helsinki</publisher-loc><size units="page">574</size><comment content-type="language">Finnish</comment><uri xlink:type="simple">https://helda.helsinki.fi/bitstream/handle/10138/37932/SY%208%202008%20Osa%202%207%20Perinnebiotoopit.pdf?sequence=8</uri></element-citation></ref><ref id="B866365"><element-citation xmlns:xlink="http://www.w3.org/1999/xlink" publication-type="article" xlink:type="simple"><person-group person-group-type="author"><name name-style="western"><surname>Leka</surname><given-names>J.</given-names></name><name name-style="western"><surname>Ilmonen</surname><given-names>J.</given-names></name><name name-style="western"><surname>Kokko</surname><given-names>A.</given-names></name><name name-style="western"><surname>Lammi</surname><given-names>A.</given-names></name><name name-style="western"><surname>Lampolahti</surname><given-names>J.</given-names></name><name name-style="western"><surname>Muotka</surname><given-names>T.</given-names></name><name name-style="western"><surname>Rintanen</surname><given-names>T.</given-names></name><name name-style="western"><surname>Sojakka</surname><given-names>P.</given-names></name><name name-style="western"><surname>Anssi</surname><given-names>T.</given-names></name><name name-style="western"><surname>Toivonen</surname><given-names>H.</given-names></name><name name-style="western"><surname>Urho</surname><given-names>L.</given-names></name><name name-style="western"><surname>Vuori</surname><given-names>K-M</given-names></name><name name-style="western"><surname>Vuoristo</surname><given-names>H.</given-names></name></person-group><year>2008</year><article-title>3 Sisävedet ja rannat. In: Raunio, A., Schulman, A. &amp; Kontula, T. (eds.)</article-title><source>Suomen luontotyyppien uhanalaisuus – Osa 2: Luontotyyppien kuvaukset</source><volume>2</volume><fpage>89</fpage><lpage>142</lpage><comment content-type="language">Finnish</comment><uri xlink:type="simple">https://helda.helsinki.fi/bitstream/handle/10138/37932/SY%208%202008%20Osa%202%203%20Sisavedet%20ja%20rannat.pdf?sequence=4</uri></element-citation></ref><ref id="B866386"><element-citation xmlns:xlink="http://www.w3.org/1999/xlink" publication-type="article" xlink:type="simple"><person-group person-group-type="author"><name name-style="western"><surname>Salmela</surname><given-names>Jukka</given-names></name></person-group><year>2005</year><article-title>Biodiversity and community structure of nematoceran flies and mosses of springs in the Lapland triangle region</article-title><source>Master of Science Thesis, University of Jyvaskyla</source><volume>1</volume><fpage>1</fpage><lpage>56</lpage><comment content-type="language">Finnish, English Abstract</comment><uri xlink:type="simple">http://nlbif.eti.uva.nl/ccw/literature.php</uri></element-citation></ref><ref id="B862880"><element-citation xmlns:xlink="http://www.w3.org/1999/xlink" publication-type="article" xlink:type="simple"><person-group person-group-type="author"><name name-style="western"><surname>Salmela</surname><given-names>Jukka</given-names></name></person-group><year>2012</year><article-title>Biogeographic Patterns of Finnish Crane Flies (<tp:taxon-name><tp:taxon-name-part taxon-name-part-type="order">Diptera</tp:taxon-name-part></tp:taxon-name>, <tp:taxon-name><tp:taxon-name-part taxon-name-part-type="superfamily">Tipuloidea</tp:taxon-name-part></tp:taxon-name>)</article-title><source>Psyche: A Journal of Entomology</source><volume>2012</volume><fpage>1</fpage><lpage>20</lpage><uri xlink:type="simple">http://dx.doi.org/10.1155/2012/913710</uri><pub-id pub-id-type="doi">10.1155/2012/913710</pub-id></element-citation></ref><ref id="B866323"><element-citation xmlns:xlink="http://www.w3.org/1999/xlink" publication-type="article" xlink:type="simple"><person-group person-group-type="author"><name name-style="western"><surname>Hultén</surname><given-names>Eric</given-names></name></person-group><year>1950</year><article-title>Atlas över växternas utbredning i Norden</article-title><source>Geologiska Föreningan i Stockholm. Foerhandlingar</source><volume>72</volume><issue>3</issue><fpage>1</fpage><lpage>512</lpage><comment content-type="language">Swedish</comment><uri xlink:type="simple">http://dx.doi.org/10.1080/11035895009451861</uri><pub-id pub-id-type="doi">10.1080/11035895009451861</pub-id></element-citation></ref><ref id="B866333"><element-citation xmlns:xlink="http://www.w3.org/1999/xlink" publication-type="book" xlink:type="simple"><person-group person-group-type="author"><name name-style="western"><surname>Dahl</surname><given-names>Eilif</given-names></name></person-group><year>1998</year><source>The Phytogeography of Northern Europe</source><publisher-name>Cambridge University Press</publisher-name><size units="page">297</size><uri xlink:type="simple">http://dx.doi.org/10.1017/cbo9780511565182</uri><pub-id pub-id-type="doi">10.1017/cbo9780511565182</pub-id></element-citation></ref><ref id="B881277"><element-citation xmlns:xlink="http://www.w3.org/1999/xlink" publication-type="article" xlink:type="simple"><person-group person-group-type="author"><name name-style="western"><surname>Mutanen</surname><given-names>Marko</given-names></name></person-group><year>2003</year><article-title>Remarks on the life history, female external appearance and conservation status of Elachista vonschantzi Svensson, 1976 (<tp:taxon-name><tp:taxon-name-part taxon-name-part-type="order">Lepidoptera</tp:taxon-name-part></tp:taxon-name>, <tp:taxon-name><tp:taxon-name-part taxon-name-part-type="family">Elachistidae</tp:taxon-name-part></tp:taxon-name>) in Fennoscandia</article-title><source>Entomologisk Tidskrift</source><volume>124(3): 183–186.</volume><issue>3</issue><fpage>183</fpage><lpage>186</lpage></element-citation></ref><ref id="B881256"><element-citation xmlns:xlink="http://www.w3.org/1999/xlink" publication-type="article" xlink:type="simple"><person-group person-group-type="author"><name name-style="western"><surname>Kölsch</surname><given-names>Gregor</given-names></name><name name-style="western"><surname>Biström</surname><given-names>Olof</given-names></name><name name-style="western"><surname>Pedersen</surname><given-names>Bo Vest</given-names></name></person-group><year>2006</year><article-title>Species delimitation in the leaf beetle genus Macroplea (<tp:taxon-name><tp:taxon-name-part taxon-name-part-type="order">Coleoptera</tp:taxon-name-part></tp:taxon-name>, <tp:taxon-name><tp:taxon-name-part taxon-name-part-type="family">Chrysomelidae</tp:taxon-name-part></tp:taxon-name>) based on mitochondrial DNA, and phylogeographic considerations</article-title><source>Insect Systematics &amp; Evolution</source><volume>37</volume><issue>4</issue><fpage>467</fpage><lpage>479</lpage><uri xlink:type="simple">http://dx.doi.org/10.1163/187631206788831443</uri><pub-id pub-id-type="doi">10.1163/187631206788831443</pub-id></element-citation></ref><ref id="B881266"><element-citation xmlns:xlink="http://www.w3.org/1999/xlink" publication-type="article" xlink:type="simple"><person-group person-group-type="author"><name name-style="western"><surname>Paukkunen</surname><given-names>Juho</given-names></name><name name-style="western"><surname>Rosa</surname><given-names>Paolo</given-names></name><name name-style="western"><surname>Soon</surname><given-names>Villu</given-names></name><name name-style="western"><surname>Johansson</surname><given-names>Niklas</given-names></name><name name-style="western"><surname>Odegaard</surname><given-names>Frode</given-names></name></person-group><year>2014</year><article-title>Faunistic review of the cuckoo wasps of Fennoscandia, Denmark and the Baltic countries (<tp:taxon-name><tp:taxon-name-part taxon-name-part-type="order">Hymenoptera</tp:taxon-name-part></tp:taxon-name>: <tp:taxon-name><tp:taxon-name-part taxon-name-part-type="family">Chrysididae</tp:taxon-name-part></tp:taxon-name>).</article-title><source>Zootaxa</source><volume>3864</volume><fpage>1</fpage><lpage>67</lpage></element-citation></ref><ref id="B881534"><element-citation xmlns:xlink="http://www.w3.org/1999/xlink" publication-type="article" xlink:type="simple"><person-group person-group-type="author"><name name-style="western"><surname>Pfenninger</surname><given-names>Markus</given-names></name><name name-style="western"><surname>Schwenk</surname><given-names>Klaus</given-names></name></person-group><year>2007</year><article-title>Cryptic animal species are homogeneously distributed among taxa and biogeographical regions</article-title><source>BMC Evolutionary Biology</source><volume>7</volume><issue>1</issue><fpage>121</fpage><uri xlink:type="simple">http://dx.doi.org/10.1186/1471-2148-7-121</uri><pub-id pub-id-type="doi">10.1186/1471-2148-7-121</pub-id></element-citation></ref><ref id="B881544"><element-citation xmlns:xlink="http://www.w3.org/1999/xlink" publication-type="article" xlink:type="simple"><person-group person-group-type="author"><name name-style="western"><surname>Tan</surname><given-names>Denise S. H.</given-names></name><name name-style="western"><surname>Ang</surname><given-names>Yuchen</given-names></name><name name-style="western"><surname>Lim</surname><given-names>Gwynne S.</given-names></name><name name-style="western"><surname>Ismail</surname><given-names>Mirza Rifqi Bin</given-names></name><name name-style="western"><surname>Meier</surname><given-names>Rudolf</given-names></name></person-group><year>2010</year><article-title>From 'cryptic species' to integrative taxonomy: an iterative process involving DNA sequences, morphology, and behaviour leads to the resurrection of Sepsis pyrrhosoma (<tp:taxon-name><tp:taxon-name-part taxon-name-part-type="family">Sepsidae</tp:taxon-name-part></tp:taxon-name>: <tp:taxon-name><tp:taxon-name-part taxon-name-part-type="order">Diptera</tp:taxon-name-part></tp:taxon-name>)</article-title><source>Zoologica Scripta</source><volume>39</volume><issue>1</issue><fpage>51</fpage><lpage>61</lpage><uri xlink:type="simple">http://dx.doi.org/10.1111/j.1463-6409.2009.00408.x</uri><pub-id pub-id-type="doi">10.1111/j.1463-6409.2009.00408.x</pub-id></element-citation></ref><ref id="B881555"><element-citation xmlns:xlink="http://www.w3.org/1999/xlink" publication-type="article" xlink:type="simple"><person-group person-group-type="author"><name name-style="western"><surname>Hausmann</surname><given-names>Axel</given-names></name><name name-style="western"><surname>Haszprunar</surname><given-names>Gerhard</given-names></name><name name-style="western"><surname>Hebert</surname><given-names>Paul D. N.</given-names></name></person-group><year>2011</year><article-title>DNA Barcoding the Geometrid Fauna of Bavaria (<tp:taxon-name><tp:taxon-name-part taxon-name-part-type="order">Lepidoptera</tp:taxon-name-part></tp:taxon-name>): Successes, Surprises, and Questions</article-title><source>PLoS ONE</source><volume>6</volume><issue>2</issue><fpage>e17134</fpage><uri xlink:type="simple">http://dx.doi.org/10.1371/journal.pone.0017134</uri><pub-id pub-id-type="doi">10.1371/journal.pone.0017134</pub-id></element-citation></ref><ref id="B881565"><element-citation xmlns:xlink="http://www.w3.org/1999/xlink" publication-type="article" xlink:type="simple"><person-group person-group-type="author"><name name-style="western"><surname>Park</surname><given-names>Doo-Sang</given-names></name><name name-style="western"><surname>Foottit</surname><given-names>Robert</given-names></name><name name-style="western"><surname>Maw</surname><given-names>Eric</given-names></name><name name-style="western"><surname>Hebert</surname><given-names>Paul D. N.</given-names></name></person-group><year>2011</year><article-title>Barcoding Bugs: DNA-Based Identification of the True Bugs (<tp:taxon-name><tp:taxon-name-part taxon-name-part-type="class">Insecta</tp:taxon-name-part></tp:taxon-name>: <tp:taxon-name><tp:taxon-name-part taxon-name-part-type="order">Hemiptera</tp:taxon-name-part></tp:taxon-name>: <tp:taxon-name><tp:taxon-name-part taxon-name-part-type="suborder">Heteroptera</tp:taxon-name-part></tp:taxon-name>)</article-title><source>PLoS ONE</source><volume>6</volume><issue>4</issue><fpage>e18749</fpage><uri xlink:type="simple">http://dx.doi.org/10.1371/journal.pone.0018749</uri><pub-id pub-id-type="doi">10.1371/journal.pone.0018749</pub-id></element-citation></ref><ref id="B881575"><element-citation xmlns:xlink="http://www.w3.org/1999/xlink" publication-type="article" xlink:type="simple"><person-group person-group-type="author"><name name-style="western"><surname>Pilipenko</surname><given-names>Valentin</given-names></name><name name-style="western"><surname>Salmela</surname><given-names>Jukka</given-names></name><name name-style="western"><surname>Vesterinen</surname><given-names>Eero</given-names></name></person-group><year>2012</year><article-title>Description and DNA barcoding of Tipula (Pterelachisus) recondita sp. n. from the Palaearctic region (<tp:taxon-name><tp:taxon-name-part taxon-name-part-type="order">Diptera</tp:taxon-name-part></tp:taxon-name>, <tp:taxon-name><tp:taxon-name-part taxon-name-part-type="family">Tipulidae</tp:taxon-name-part></tp:taxon-name>)</article-title><source>ZooKeys</source><volume>192</volume><fpage>51</fpage><uri xlink:type="simple">http://dx.doi.org/10.3897/zookeys.192.2364</uri><pub-id pub-id-type="doi">10.3897/zookeys.192.2364</pub-id></element-citation></ref><ref id="B881585"><element-citation xmlns:xlink="http://www.w3.org/1999/xlink" publication-type="article" xlink:type="simple"><person-group person-group-type="author"><name name-style="western"><surname>Mutanen</surname><given-names>Marko</given-names></name><name name-style="western"><surname>Kaila</surname><given-names>Lauri</given-names></name><name name-style="western"><surname>Tabell</surname><given-names>Jukka</given-names></name></person-group><year>2013</year><article-title>Wide-ranging barcoding aids discovery of one-third increase of species richness in presumably well-investigated moths</article-title><source>Scientific Reports</source><volume>3</volume><fpage>2901</fpage><uri xlink:type="simple">http://dx.doi.org/10.1038/srep02901</uri><pub-id pub-id-type="doi">10.1038/srep02901</pub-id></element-citation></ref><ref id="B881595"><element-citation xmlns:xlink="http://www.w3.org/1999/xlink" publication-type="article" xlink:type="simple"><person-group person-group-type="author"><name name-style="western"><surname>Pentinsaari</surname><given-names>Mikko</given-names></name><name name-style="western"><surname>Hebert</surname><given-names>Paul D. N.</given-names></name><name name-style="western"><surname>Mutanen</surname><given-names>Marko</given-names></name></person-group><year>2014</year><article-title>Barcoding Beetles: A Regional Survey of 1872 Species Reveals High Identification Success and Unusually Deep Interspecific Divergences</article-title><source>PLoS ONE</source><volume>9</volume><issue>9</issue><fpage>e108651</fpage><uri xlink:type="simple">http://dx.doi.org/10.1371/journal.pone.0108651</uri><pub-id pub-id-type="doi">10.1371/journal.pone.0108651</pub-id></element-citation></ref><ref id="B881605"><element-citation xmlns:xlink="http://www.w3.org/1999/xlink" publication-type="article" xlink:type="simple"><person-group person-group-type="author"><name name-style="western"><surname>Stary</surname><given-names>J.</given-names></name><name name-style="western"><surname>Wizen</surname><given-names>G.</given-names></name><name name-style="western"><surname>Freidberg</surname><given-names>A.</given-names></name></person-group><year>2012</year><article-title>A new Phyllolabis from Israel with reduced wings and halteres (<tp:taxon-name><tp:taxon-name-part taxon-name-part-type="order">Diptera</tp:taxon-name-part></tp:taxon-name>: <tp:taxon-name><tp:taxon-name-part taxon-name-part-type="family">Limoniidae</tp:taxon-name-part></tp:taxon-name>) 41-42: 107-114</article-title><source>Israel Journal of Entomology</source><volume>41-42</volume><fpage>107</fpage><lpage>114</lpage><uri xlink:type="simple">http://nlbif.eti.uva.nl/ccw/literature.php</uri></element-citation></ref><ref id="B881642"><element-citation xmlns:xlink="http://www.w3.org/1999/xlink" publication-type="article" xlink:type="simple"><person-group person-group-type="author"><name name-style="western"><surname>Luoto</surname><given-names>M.</given-names></name><name name-style="western"><surname>Heikkinen</surname><given-names>R. K.</given-names></name><name name-style="western"><surname>Pöyry</surname><given-names>J.</given-names></name><name name-style="western"><surname>Saarinen</surname><given-names>K.</given-names></name></person-group><year>2006</year><article-title>Determinants of the biogeographical distribution of butterflies in boreal regions</article-title><source>Journal of Biogeography</source><volume>33</volume><issue>10</issue><fpage>1764</fpage><lpage>1778</lpage><uri xlink:type="simple">http://dx.doi.org/10.1111/j.1365-2699.2005.01395.x</uri><pub-id pub-id-type="doi">10.1111/j.1365-2699.2005.01395.x</pub-id></element-citation></ref><ref id="B881630"><element-citation xmlns:xlink="http://www.w3.org/1999/xlink" publication-type="article" xlink:type="simple"><person-group person-group-type="author"><name name-style="western"><surname>Väisänen</surname><given-names>R.</given-names></name><name name-style="western"><surname>Heliövaara</surname><given-names>K.</given-names></name><name name-style="western"><surname>Immonen</surname><given-names>A.</given-names></name></person-group><year>1992</year><article-title>Biogeography of Northern European insects: province records in multivariate analysis (Saltatoria; <tp:taxon-name><tp:taxon-name-part taxon-name-part-type="order">Lepidoptera</tp:taxon-name-part></tp:taxon-name>: <tp:taxon-name><tp:taxon-name-part taxon-name-part-type="family">Sesiidae</tp:taxon-name-part></tp:taxon-name>; <tp:taxon-name><tp:taxon-name-part taxon-name-part-type="order">Coleoptera</tp:taxon-name-part></tp:taxon-name>: <tp:taxon-name><tp:taxon-name-part taxon-name-part-type="family">Buprestidae</tp:taxon-name-part></tp:taxon-name>, <tp:taxon-name><tp:taxon-name-part taxon-name-part-type="family">Cerambycidae</tp:taxon-name-part></tp:taxon-name>). 28: 57–81.</article-title><source>Annales Zoologi Fennici</source><volume>28</volume><fpage>57</fpage><lpage>81</lpage></element-citation></ref><ref id="B881710"><element-citation xmlns:xlink="http://www.w3.org/1999/xlink" publication-type="article" xlink:type="simple"><person-group person-group-type="author"><name name-style="western"><surname>Stary</surname><given-names>Jaroslav</given-names></name></person-group><year>2007</year><article-title>Nomenclatural changes in West Palaearctic <tp:taxon-name><tp:taxon-name-part taxon-name-part-type="family">Limoniidae</tp:taxon-name-part></tp:taxon-name> and <tp:taxon-name><tp:taxon-name-part taxon-name-part-type="family">Pediciidae</tp:taxon-name-part></tp:taxon-name> (<tp:taxon-name><tp:taxon-name-part taxon-name-part-type="order">Diptera</tp:taxon-name-part></tp:taxon-name>), II</article-title><source>Casopis Slezskeho Musea v Opava (A)</source><volume>56</volume><fpage>23</fpage><lpage>36</lpage></element-citation></ref><ref id="B897732"><element-citation xmlns:xlink="http://www.w3.org/1999/xlink" publication-type="article" xlink:type="simple"><person-group person-group-type="author"><name name-style="western"><surname>de Meijere</surname><given-names>J. C.H.</given-names></name></person-group><year>1919</year><article-title>Studien über palaearktische, vorwiegend hollandische Limnobiiden, insbesondere über ihre Kopulationsorgane</article-title><source>Tijdschrift voor Entomologie</source><volume>62</volume><fpage>52</fpage><lpage>97</lpage></element-citation></ref><ref id="B866249"><element-citation xmlns:xlink="http://www.w3.org/1999/xlink" publication-type="article" xlink:type="simple"><person-group person-group-type="author"><name name-style="western"><surname>Kimura</surname><given-names>M.</given-names></name></person-group><year>1980</year><article-title>A simple method for estimating evolutionary rates of base substitutions through comparative studies of nucleotide sequences.</article-title><source>Journal of Molecular Evolution</source><volume>16</volume><fpage>111</fpage><lpage>120</lpage><pub-id pub-id-type="doi">10.1007/BF01731581</pub-id></element-citation></ref></ref-list></tp:taxon-treatment>
