# Supplementary material for: Unveiling of a cryptic Dicranomyia (Idiopyga) from northern Finland using integrative approach (Diptera, Limoniidae)
Source: Biodivers Data J. 2014 Dec 3;(2):e4238. doi: 10.3897/BDJ.2.e4238 (PMC4267105; doi:10.3897/BDJ.2.e4238)
Supplement: XML Treatment for Dicranomyia (Idiopyga) intricata [file BDJ.2.e4238-treatment2.xml]

<!DOCTYPE tp:taxon-treatment
  PUBLIC "-//TaxonX//DTD Taxonomic Treatment Publishing DTD v0 20100105//EN" "tax-treatment-NSO.dtd">
<tp:taxon-treatment xmlns:tp="http://www.plazi.org/taxpub"><tp:treatment-meta><mixed-citation publication-type="journal"><person-group><name><surname>Salmela</surname><given-names>Jukka</given-names></name><name><surname>Kaunisto</surname><given-names>Kari M</given-names></name><name><surname>Vahtera</surname><given-names>Varpu</given-names></name></person-group><article-title>Unveiling of a cryptic <italic><tp:taxon-name><tp:taxon-name-part taxon-name-part-type="genus">Dicranomyia</tp:taxon-name-part> (<tp:taxon-name-part taxon-name-part-type="subgenus">Idiopyga</tp:taxon-name-part>)</tp:taxon-name></italic> from northern Finland using integrative approach (<tp:taxon-name><tp:taxon-name-part taxon-name-part-type="order">Diptera</tp:taxon-name-part></tp:taxon-name>, <tp:taxon-name><tp:taxon-name-part taxon-name-part-type="family">Limoniidae</tp:taxon-name-part></tp:taxon-name>)</article-title><source>Biodivers Data J</source><day>03</day><month>12</month><year>2014</year><volume>2014</volume><issue>2</issue><pub-id pub-id-type="doi">10.3897/BDJ.2.e4238</pub-id></mixed-citation></tp:treatment-meta><tp:nomenclature><tp:taxon-name><tp:taxon-name-part taxon-name-part-type="genus">Dicranomyia</tp:taxon-name-part> (<tp:taxon-name-part taxon-name-part-type="subgenus">Idiopyga</tp:taxon-name-part>) <tp:taxon-name-part taxon-name-part-type="species">intricata</tp:taxon-name-part></tp:taxon-name><tp:taxon-authority>Alexander, 1927</tp:taxon-authority></tp:nomenclature><tp:treatment-sec sec-type="materials"><title>Materials</title><list list-type="alpha-lower" list-content="occurrences"><list-item><p><bold>Type status:</bold> <named-content xmlns:xlink="http://www.w3.org/1999/xlink" content-type="dwc:typeStatus" xlink:type="simple">Holotype</named-content>. <bold>Occurrence:</bold> recordedBy: <named-content xmlns:xlink="http://www.w3.org/1999/xlink" content-type="dwc:recordedBy" xlink:type="simple">O. Bryant</named-content>; individualCount: <named-content xmlns:xlink="http://www.w3.org/1999/xlink" content-type="dwc:individualCount" xlink:type="simple">1</named-content>; sex: <named-content xmlns:xlink="http://www.w3.org/1999/xlink" content-type="dwc:sex" xlink:type="simple">male</named-content>; <bold>Taxon:</bold> genus: <named-content xmlns:xlink="http://www.w3.org/1999/xlink" content-type="dwc:genus" xlink:type="simple"><italic><tp:taxon-name><tp:taxon-name-part taxon-name-part-type="genus">Dicranomyia</tp:taxon-name-part></tp:taxon-name></italic></named-content>; subgenus: <named-content xmlns:xlink="http://www.w3.org/1999/xlink" content-type="dwc:subgenus" xlink:type="simple"><italic><tp:taxon-name><tp:taxon-name-part taxon-name-part-type="subgenus">Idiopyga</tp:taxon-name-part></tp:taxon-name></italic></named-content>; specificEpithet: <named-content xmlns:xlink="http://www.w3.org/1999/xlink" content-type="dwc:specificEpithet" xlink:type="simple"><italic>intricata</italic></named-content>; scientificNameAuthorship: <named-content xmlns:xlink="http://www.w3.org/1999/xlink" content-type="dwc:scientificNameAuthorship" xlink:type="simple">Alexander</named-content>; <bold>Location:</bold> country: <named-content xmlns:xlink="http://www.w3.org/1999/xlink" content-type="dwc:country" xlink:type="simple">Canada</named-content>; stateProvince: <named-content xmlns:xlink="http://www.w3.org/1999/xlink" content-type="dwc:stateProvince" xlink:type="simple">Alberta</named-content>; verbatimLocality: <named-content xmlns:xlink="http://www.w3.org/1999/xlink" content-type="dwc:verbatimLocality" xlink:type="simple">Lesser Slave Lake</named-content>; verbatimLatitude: <named-content xmlns:xlink="http://www.w3.org/1999/xlink" content-type="dwc:verbatimLatitude" xlink:type="simple">55.35</named-content>; verbatimLongitude: <named-content xmlns:xlink="http://www.w3.org/1999/xlink" content-type="dwc:verbatimLongitude" xlink:type="simple">-115.09</named-content>; verbatimCoordinateSystem: <named-content xmlns:xlink="http://www.w3.org/1999/xlink" content-type="dwc:verbatimCoordinateSystem" xlink:type="simple">decimal degrees</named-content>; verbatimSRS: <named-content xmlns:xlink="http://www.w3.org/1999/xlink" content-type="dwc:verbatimSRS" xlink:type="simple">WGS84</named-content>; <bold>Event:</bold> eventDate: <named-content xmlns:xlink="http://www.w3.org/1999/xlink" content-type="dwc:eventDate" xlink:type="simple">1924-8-1</named-content>; <bold>Record Level:</bold> institutionCode: <named-content xmlns:xlink="http://www.w3.org/1999/xlink" content-type="dwc:institutionCode" xlink:type="simple">USNM</named-content></p></list-item><list-item><p><bold>Type status:</bold> <named-content xmlns:xlink="http://www.w3.org/1999/xlink" content-type="dwc:typeStatus" xlink:type="simple">Paratype</named-content>. <bold>Occurrence:</bold> recordedBy: <named-content xmlns:xlink="http://www.w3.org/1999/xlink" content-type="dwc:recordedBy" xlink:type="simple">O. Bryant</named-content>; individualCount: <named-content xmlns:xlink="http://www.w3.org/1999/xlink" content-type="dwc:individualCount" xlink:type="simple">1</named-content>; sex: <named-content xmlns:xlink="http://www.w3.org/1999/xlink" content-type="dwc:sex" xlink:type="simple">male</named-content>; <bold>Taxon:</bold> genus: <named-content xmlns:xlink="http://www.w3.org/1999/xlink" content-type="dwc:genus" xlink:type="simple"><italic><tp:taxon-name><tp:taxon-name-part taxon-name-part-type="genus">Dicranomyia</tp:taxon-name-part></tp:taxon-name></italic></named-content>; subgenus: <named-content xmlns:xlink="http://www.w3.org/1999/xlink" content-type="dwc:subgenus" xlink:type="simple"><italic><tp:taxon-name><tp:taxon-name-part taxon-name-part-type="subgenus">Idiopyga</tp:taxon-name-part></tp:taxon-name></italic></named-content>; specificEpithet: <named-content xmlns:xlink="http://www.w3.org/1999/xlink" content-type="dwc:specificEpithet" xlink:type="simple"><italic>intricata</italic></named-content>; scientificNameAuthorship: <named-content xmlns:xlink="http://www.w3.org/1999/xlink" content-type="dwc:scientificNameAuthorship" xlink:type="simple">Alexander</named-content>; <bold>Location:</bold> country: <named-content xmlns:xlink="http://www.w3.org/1999/xlink" content-type="dwc:country" xlink:type="simple">Canada</named-content>; stateProvince: <named-content xmlns:xlink="http://www.w3.org/1999/xlink" content-type="dwc:stateProvince" xlink:type="simple">Alberta</named-content>; verbatimLocality: <named-content xmlns:xlink="http://www.w3.org/1999/xlink" content-type="dwc:verbatimLocality" xlink:type="simple">Lesser Slave Lake, Grizzly mt.</named-content>; minimumElevationInMeters: <named-content xmlns:xlink="http://www.w3.org/1999/xlink" content-type="dwc:minimumElevationInMeters" xlink:type="simple">914</named-content>; <bold>Event:</bold> eventDate: <named-content xmlns:xlink="http://www.w3.org/1999/xlink" content-type="dwc:eventDate" xlink:type="simple">1924-8-15</named-content>; <bold>Record Level:</bold> institutionCode: <named-content xmlns:xlink="http://www.w3.org/1999/xlink" content-type="dwc:institutionCode" xlink:type="simple">USNM</named-content></p></list-item><list-item><p><bold>Type status:</bold> <named-content xmlns:xlink="http://www.w3.org/1999/xlink" content-type="dwc:typeStatus" xlink:type="simple">Holotype</named-content>. <bold>Occurrence:</bold> catalogNumber: <named-content xmlns:xlink="http://www.w3.org/1999/xlink" content-type="dwc:catalogNumber" xlink:type="simple">855</named-content>; recordedBy: <named-content xmlns:xlink="http://www.w3.org/1999/xlink" content-type="dwc:recordedBy" xlink:type="simple">H. Frantz</named-content>; individualCount: <named-content xmlns:xlink="http://www.w3.org/1999/xlink" content-type="dwc:individualCount" xlink:type="simple">1</named-content>; sex: <named-content xmlns:xlink="http://www.w3.org/1999/xlink" content-type="dwc:sex" xlink:type="simple">male</named-content>; <bold>Taxon:</bold> genus: <named-content xmlns:xlink="http://www.w3.org/1999/xlink" content-type="dwc:genus" xlink:type="simple"><italic><tp:taxon-name><tp:taxon-name-part taxon-name-part-type="genus">Dicranomyia</tp:taxon-name-part></tp:taxon-name></italic></named-content>; subgenus: <named-content xmlns:xlink="http://www.w3.org/1999/xlink" content-type="dwc:subgenus" xlink:type="simple"><italic><tp:taxon-name><tp:taxon-name-part taxon-name-part-type="subgenus">Idiopyga</tp:taxon-name-part></tp:taxon-name></italic></named-content>; specificEpithet: <named-content xmlns:xlink="http://www.w3.org/1999/xlink" content-type="dwc:specificEpithet" xlink:type="simple"><italic>suecica</italic></named-content>; scientificNameAuthorship: <named-content xmlns:xlink="http://www.w3.org/1999/xlink" content-type="dwc:scientificNameAuthorship" xlink:type="simple">Nielsen</named-content>; <bold>Location:</bold> country: <named-content xmlns:xlink="http://www.w3.org/1999/xlink" content-type="dwc:country" xlink:type="simple">Sweden</named-content>; stateProvince: <named-content xmlns:xlink="http://www.w3.org/1999/xlink" content-type="dwc:stateProvince" xlink:type="simple">Abisko</named-content>; verbatimLatitude: <named-content xmlns:xlink="http://www.w3.org/1999/xlink" content-type="dwc:verbatimLatitude" xlink:type="simple">68.35</named-content>; verbatimLongitude: <named-content xmlns:xlink="http://www.w3.org/1999/xlink" content-type="dwc:verbatimLongitude" xlink:type="simple">18.79</named-content>; verbatimCoordinateSystem: <named-content xmlns:xlink="http://www.w3.org/1999/xlink" content-type="dwc:verbatimCoordinateSystem" xlink:type="simple">decimal degrees</named-content>; verbatimSRS: <named-content xmlns:xlink="http://www.w3.org/1999/xlink" content-type="dwc:verbatimSRS" xlink:type="simple">WGS84</named-content>; <bold>Event:</bold> eventDate: <named-content xmlns:xlink="http://www.w3.org/1999/xlink" content-type="dwc:eventDate" xlink:type="simple">unknown</named-content>; <bold>Record Level:</bold> institutionCode: <named-content xmlns:xlink="http://www.w3.org/1999/xlink" content-type="dwc:institutionCode" xlink:type="simple">ZMUC</named-content></p></list-item><list-item><p><bold>Type status:</bold> <named-content xmlns:xlink="http://www.w3.org/1999/xlink" content-type="dwc:typeStatus" xlink:type="simple">Other material</named-content>. <bold>Occurrence:</bold> recordedBy: <named-content xmlns:xlink="http://www.w3.org/1999/xlink" content-type="dwc:recordedBy" xlink:type="simple">P.T. Bruggemann</named-content>; individualCount: <named-content xmlns:xlink="http://www.w3.org/1999/xlink" content-type="dwc:individualCount" xlink:type="simple">1</named-content>; sex: <named-content xmlns:xlink="http://www.w3.org/1999/xlink" content-type="dwc:sex" xlink:type="simple">male</named-content>; <bold>Taxon:</bold> genus: <named-content xmlns:xlink="http://www.w3.org/1999/xlink" content-type="dwc:genus" xlink:type="simple"><italic><tp:taxon-name><tp:taxon-name-part taxon-name-part-type="genus">Dicranomyia</tp:taxon-name-part></tp:taxon-name></italic></named-content>; subgenus: <named-content xmlns:xlink="http://www.w3.org/1999/xlink" content-type="dwc:subgenus" xlink:type="simple"><italic><tp:taxon-name><tp:taxon-name-part taxon-name-part-type="subgenus">Idiopyga</tp:taxon-name-part></tp:taxon-name></italic></named-content>; specificEpithet: <named-content xmlns:xlink="http://www.w3.org/1999/xlink" content-type="dwc:specificEpithet" xlink:type="simple"><italic>intricata</italic></named-content>; scientificNameAuthorship: <named-content xmlns:xlink="http://www.w3.org/1999/xlink" content-type="dwc:scientificNameAuthorship" xlink:type="simple">Alexander</named-content>; <bold>Location:</bold> country: <named-content xmlns:xlink="http://www.w3.org/1999/xlink" content-type="dwc:country" xlink:type="simple">Canada</named-content>; stateProvince: <named-content xmlns:xlink="http://www.w3.org/1999/xlink" content-type="dwc:stateProvince" xlink:type="simple">Yukon</named-content>; verbatimLocality: <named-content xmlns:xlink="http://www.w3.org/1999/xlink" content-type="dwc:verbatimLocality" xlink:type="simple">Dawson</named-content>; minimumElevationInMeters: <named-content xmlns:xlink="http://www.w3.org/1999/xlink" content-type="dwc:minimumElevationInMeters" xlink:type="simple">335</named-content>; <bold>Event:</bold> eventDate: <named-content xmlns:xlink="http://www.w3.org/1999/xlink" content-type="dwc:eventDate" xlink:type="simple">1949-8-6</named-content>; <bold>Record Level:</bold> institutionCode: <named-content xmlns:xlink="http://www.w3.org/1999/xlink" content-type="dwc:institutionCode" xlink:type="simple">USNM</named-content></p></list-item><list-item><p><bold>Type status:</bold> <named-content xmlns:xlink="http://www.w3.org/1999/xlink" content-type="dwc:typeStatus" xlink:type="simple">Other material</named-content>. <bold>Occurrence:</bold> recordedBy: <named-content xmlns:xlink="http://www.w3.org/1999/xlink" content-type="dwc:recordedBy" xlink:type="simple">W.W. Moss</named-content>; individualCount: <named-content xmlns:xlink="http://www.w3.org/1999/xlink" content-type="dwc:individualCount" xlink:type="simple">1</named-content>; sex: <named-content xmlns:xlink="http://www.w3.org/1999/xlink" content-type="dwc:sex" xlink:type="simple">male</named-content>; <bold>Taxon:</bold> genus: <named-content xmlns:xlink="http://www.w3.org/1999/xlink" content-type="dwc:genus" xlink:type="simple"><italic><tp:taxon-name><tp:taxon-name-part taxon-name-part-type="genus">Dicranomyia</tp:taxon-name-part></tp:taxon-name></italic></named-content>; subgenus: <named-content xmlns:xlink="http://www.w3.org/1999/xlink" content-type="dwc:subgenus" xlink:type="simple"><italic><tp:taxon-name><tp:taxon-name-part taxon-name-part-type="subgenus">Idiopyga</tp:taxon-name-part></tp:taxon-name></italic></named-content>; specificEpithet: <named-content xmlns:xlink="http://www.w3.org/1999/xlink" content-type="dwc:specificEpithet" xlink:type="simple"><italic>intricata</italic></named-content>; scientificNameAuthorship: <named-content xmlns:xlink="http://www.w3.org/1999/xlink" content-type="dwc:scientificNameAuthorship" xlink:type="simple">Alexander</named-content>; <bold>Location:</bold> country: <named-content xmlns:xlink="http://www.w3.org/1999/xlink" content-type="dwc:country" xlink:type="simple">Canada</named-content>; stateProvince: <named-content xmlns:xlink="http://www.w3.org/1999/xlink" content-type="dwc:stateProvince" xlink:type="simple">British Columbia</named-content>; verbatimLocality: <named-content xmlns:xlink="http://www.w3.org/1999/xlink" content-type="dwc:verbatimLocality" xlink:type="simple">Telegraph Creek</named-content>; minimumElevationInMeters: <named-content xmlns:xlink="http://www.w3.org/1999/xlink" content-type="dwc:minimumElevationInMeters" xlink:type="simple">335</named-content>; <bold>Event:</bold> eventDate: <named-content xmlns:xlink="http://www.w3.org/1999/xlink" content-type="dwc:eventDate" xlink:type="simple">1960-8-28</named-content>; <bold>Record Level:</bold> institutionCode: <named-content xmlns:xlink="http://www.w3.org/1999/xlink" content-type="dwc:institutionCode" xlink:type="simple">USNM</named-content></p></list-item><list-item><p><bold>Type status:</bold> <named-content xmlns:xlink="http://www.w3.org/1999/xlink" content-type="dwc:typeStatus" xlink:type="simple">Other material</named-content>. <bold>Occurrence:</bold> recordedBy: <named-content xmlns:xlink="http://www.w3.org/1999/xlink" content-type="dwc:recordedBy" xlink:type="simple">W.W. Moss</named-content>; individualCount: <named-content xmlns:xlink="http://www.w3.org/1999/xlink" content-type="dwc:individualCount" xlink:type="simple">1</named-content>; sex: <named-content xmlns:xlink="http://www.w3.org/1999/xlink" content-type="dwc:sex" xlink:type="simple">male</named-content>; <bold>Taxon:</bold> genus: <named-content xmlns:xlink="http://www.w3.org/1999/xlink" content-type="dwc:genus" xlink:type="simple"><italic><tp:taxon-name><tp:taxon-name-part taxon-name-part-type="genus">Dicranomyia</tp:taxon-name-part></tp:taxon-name></italic></named-content>; subgenus: <named-content xmlns:xlink="http://www.w3.org/1999/xlink" content-type="dwc:subgenus" xlink:type="simple"><italic><tp:taxon-name><tp:taxon-name-part taxon-name-part-type="subgenus">Idiopyga</tp:taxon-name-part></tp:taxon-name></italic></named-content>; specificEpithet: <named-content xmlns:xlink="http://www.w3.org/1999/xlink" content-type="dwc:specificEpithet" xlink:type="simple"><italic>intricata</italic></named-content>; scientificNameAuthorship: <named-content xmlns:xlink="http://www.w3.org/1999/xlink" content-type="dwc:scientificNameAuthorship" xlink:type="simple">Alexander</named-content>; <bold>Location:</bold> country: <named-content xmlns:xlink="http://www.w3.org/1999/xlink" content-type="dwc:country" xlink:type="simple">Canada</named-content>; stateProvince: <named-content xmlns:xlink="http://www.w3.org/1999/xlink" content-type="dwc:stateProvince" xlink:type="simple">British Columbia</named-content>; verbatimLocality: <named-content xmlns:xlink="http://www.w3.org/1999/xlink" content-type="dwc:verbatimLocality" xlink:type="simple">Telegraph Creek, Sawmill Lake</named-content>; <bold>Event:</bold> eventDate: <named-content xmlns:xlink="http://www.w3.org/1999/xlink" content-type="dwc:eventDate" xlink:type="simple">1960-8-18</named-content>; <bold>Record Level:</bold> institutionCode: <named-content xmlns:xlink="http://www.w3.org/1999/xlink" content-type="dwc:institutionCode" xlink:type="simple">USNM</named-content></p></list-item><list-item><p><bold>Type status:</bold> <named-content xmlns:xlink="http://www.w3.org/1999/xlink" content-type="dwc:typeStatus" xlink:type="simple">Other material</named-content>. <bold>Occurrence:</bold> recordedBy: <named-content xmlns:xlink="http://www.w3.org/1999/xlink" content-type="dwc:recordedBy" xlink:type="simple">O. Bryant</named-content>; individualCount: <named-content xmlns:xlink="http://www.w3.org/1999/xlink" content-type="dwc:individualCount" xlink:type="simple">1</named-content>; sex: <named-content xmlns:xlink="http://www.w3.org/1999/xlink" content-type="dwc:sex" xlink:type="simple">male</named-content>; <bold>Taxon:</bold> genus: <named-content xmlns:xlink="http://www.w3.org/1999/xlink" content-type="dwc:genus" xlink:type="simple"><italic><tp:taxon-name><tp:taxon-name-part taxon-name-part-type="genus">Dicranomyia</tp:taxon-name-part></tp:taxon-name></italic></named-content>; subgenus: <named-content xmlns:xlink="http://www.w3.org/1999/xlink" content-type="dwc:subgenus" xlink:type="simple"><italic><tp:taxon-name><tp:taxon-name-part taxon-name-part-type="subgenus">Idiopyga</tp:taxon-name-part></tp:taxon-name></italic></named-content>; specificEpithet: <named-content xmlns:xlink="http://www.w3.org/1999/xlink" content-type="dwc:specificEpithet" xlink:type="simple"><italic>intricata</italic></named-content>; scientificNameAuthorship: <named-content xmlns:xlink="http://www.w3.org/1999/xlink" content-type="dwc:scientificNameAuthorship" xlink:type="simple">Alexander</named-content>; <bold>Location:</bold> country: <named-content xmlns:xlink="http://www.w3.org/1999/xlink" content-type="dwc:country" xlink:type="simple">Canada</named-content>; stateProvince: <named-content xmlns:xlink="http://www.w3.org/1999/xlink" content-type="dwc:stateProvince" xlink:type="simple">Northwest Territories</named-content>; verbatimLocality: <named-content xmlns:xlink="http://www.w3.org/1999/xlink" content-type="dwc:verbatimLocality" xlink:type="simple">Aklavik</named-content>; <bold>Event:</bold> eventDate: <named-content xmlns:xlink="http://www.w3.org/1999/xlink" content-type="dwc:eventDate" xlink:type="simple">1931-8-27</named-content>; <bold>Record Level:</bold> institutionCode: <named-content xmlns:xlink="http://www.w3.org/1999/xlink" content-type="dwc:institutionCode" xlink:type="simple">USNM</named-content></p></list-item><list-item><p><bold>Type status:</bold> <named-content xmlns:xlink="http://www.w3.org/1999/xlink" content-type="dwc:typeStatus" xlink:type="simple">Other material</named-content>. <bold>Occurrence:</bold> catalogNumber: <named-content xmlns:xlink="http://www.w3.org/1999/xlink" content-type="dwc:catalogNumber" xlink:type="simple">JES-20120082</named-content>; recordedBy: <named-content xmlns:xlink="http://www.w3.org/1999/xlink" content-type="dwc:recordedBy" xlink:type="simple">J. Salmela</named-content>; individualCount: <named-content xmlns:xlink="http://www.w3.org/1999/xlink" content-type="dwc:individualCount" xlink:type="simple">1</named-content>; sex: <named-content xmlns:xlink="http://www.w3.org/1999/xlink" content-type="dwc:sex" xlink:type="simple">female</named-content>; <bold>Taxon:</bold> genus: <named-content xmlns:xlink="http://www.w3.org/1999/xlink" content-type="dwc:genus" xlink:type="simple"><italic><tp:taxon-name><tp:taxon-name-part taxon-name-part-type="genus">Dicranomyia</tp:taxon-name-part></tp:taxon-name></italic></named-content>; subgenus: <named-content xmlns:xlink="http://www.w3.org/1999/xlink" content-type="dwc:subgenus" xlink:type="simple"><italic><tp:taxon-name><tp:taxon-name-part taxon-name-part-type="subgenus">Idiopyga</tp:taxon-name-part></tp:taxon-name></italic></named-content>; specificEpithet: <named-content xmlns:xlink="http://www.w3.org/1999/xlink" content-type="dwc:specificEpithet" xlink:type="simple"><italic>intricata</italic></named-content>; scientificNameAuthorship: <named-content xmlns:xlink="http://www.w3.org/1999/xlink" content-type="dwc:scientificNameAuthorship" xlink:type="simple">Alexander</named-content>; <bold>Location:</bold> country: <named-content xmlns:xlink="http://www.w3.org/1999/xlink" content-type="dwc:country" xlink:type="simple">Finland</named-content>; stateProvince: <named-content xmlns:xlink="http://www.w3.org/1999/xlink" content-type="dwc:stateProvince" xlink:type="simple">Lapponia kemensis pars occidentalis</named-content>; verbatimLocality: <named-content xmlns:xlink="http://www.w3.org/1999/xlink" content-type="dwc:verbatimLocality" xlink:type="simple">Kittilä, Mustaoja-Nunaravuoma Mire Conservation Area, Mustaoja W</named-content>; verbatimLatitude: <named-content xmlns:xlink="http://www.w3.org/1999/xlink" content-type="dwc:verbatimLatitude" xlink:type="simple">67.6390</named-content>; verbatimLongitude: <named-content xmlns:xlink="http://www.w3.org/1999/xlink" content-type="dwc:verbatimLongitude" xlink:type="simple">25.4277</named-content>; verbatimCoordinateSystem: <named-content xmlns:xlink="http://www.w3.org/1999/xlink" content-type="dwc:verbatimCoordinateSystem" xlink:type="simple">decimal degrees</named-content>; verbatimSRS: <named-content xmlns:xlink="http://www.w3.org/1999/xlink" content-type="dwc:verbatimSRS" xlink:type="simple">WGS84</named-content>; <bold>Event:</bold> samplingProtocol: <named-content xmlns:xlink="http://www.w3.org/1999/xlink" content-type="dwc:samplingProtocol" xlink:type="simple">sweep net</named-content>; eventDate: <named-content xmlns:xlink="http://www.w3.org/1999/xlink" content-type="dwc:eventDate" xlink:type="simple">2009-8-19</named-content>; habitat: <named-content xmlns:xlink="http://www.w3.org/1999/xlink" content-type="dwc:habitat" xlink:type="simple">rich flark fen</named-content>; <bold>Record Level:</bold> institutionCode: <named-content xmlns:xlink="http://www.w3.org/1999/xlink" content-type="dwc:institutionCode" xlink:type="simple">ZMUT</named-content></p></list-item><list-item><p><bold>Type status:</bold> <named-content xmlns:xlink="http://www.w3.org/1999/xlink" content-type="dwc:typeStatus" xlink:type="simple">Other material</named-content>. <bold>Occurrence:</bold> catalogNumber: <named-content xmlns:xlink="http://www.w3.org/1999/xlink" content-type="dwc:catalogNumber" xlink:type="simple">DIPT-JS-2014-0336</named-content>; recordedBy: <named-content xmlns:xlink="http://www.w3.org/1999/xlink" content-type="dwc:recordedBy" xlink:type="simple">J. Salmela</named-content>; individualCount: <named-content xmlns:xlink="http://www.w3.org/1999/xlink" content-type="dwc:individualCount" xlink:type="simple">32</named-content>; sex: <named-content xmlns:xlink="http://www.w3.org/1999/xlink" content-type="dwc:sex" xlink:type="simple">29 male, 3 female</named-content>; <bold>Taxon:</bold> genus: <named-content xmlns:xlink="http://www.w3.org/1999/xlink" content-type="dwc:genus" xlink:type="simple"><italic><tp:taxon-name><tp:taxon-name-part taxon-name-part-type="genus">Dicranomyia</tp:taxon-name-part></tp:taxon-name></italic></named-content>; subgenus: <named-content xmlns:xlink="http://www.w3.org/1999/xlink" content-type="dwc:subgenus" xlink:type="simple"><italic><tp:taxon-name><tp:taxon-name-part taxon-name-part-type="subgenus">Idiopyga</tp:taxon-name-part></tp:taxon-name></italic></named-content>; specificEpithet: <named-content xmlns:xlink="http://www.w3.org/1999/xlink" content-type="dwc:specificEpithet" xlink:type="simple"><italic>intricata</italic></named-content>; scientificNameAuthorship: <named-content xmlns:xlink="http://www.w3.org/1999/xlink" content-type="dwc:scientificNameAuthorship" xlink:type="simple">Alexander</named-content>; <bold>Location:</bold> country: <named-content xmlns:xlink="http://www.w3.org/1999/xlink" content-type="dwc:country" xlink:type="simple">Finland</named-content>; stateProvince: <named-content xmlns:xlink="http://www.w3.org/1999/xlink" content-type="dwc:stateProvince" xlink:type="simple">Lapponia enontekiensis</named-content>; verbatimLocality: <named-content xmlns:xlink="http://www.w3.org/1999/xlink" content-type="dwc:verbatimLocality" xlink:type="simple">Enontekiö, Tarvantovaara Wilderness Area, Tomuttirova W</named-content>; verbatimLatitude: <named-content xmlns:xlink="http://www.w3.org/1999/xlink" content-type="dwc:verbatimLatitude" xlink:type="simple">68.6369</named-content>; verbatimLongitude: <named-content xmlns:xlink="http://www.w3.org/1999/xlink" content-type="dwc:verbatimLongitude" xlink:type="simple">22.5381</named-content>; verbatimCoordinateSystem: <named-content xmlns:xlink="http://www.w3.org/1999/xlink" content-type="dwc:verbatimCoordinateSystem" xlink:type="simple">decimal degrees</named-content>; verbatimSRS: <named-content xmlns:xlink="http://www.w3.org/1999/xlink" content-type="dwc:verbatimSRS" xlink:type="simple">WGS84</named-content>; <bold>Event:</bold> samplingProtocol: <named-content xmlns:xlink="http://www.w3.org/1999/xlink" content-type="dwc:samplingProtocol" xlink:type="simple">sweep net</named-content>; eventDate: <named-content xmlns:xlink="http://www.w3.org/1999/xlink" content-type="dwc:eventDate" xlink:type="simple">2009-8-26</named-content>; habitat: <named-content xmlns:xlink="http://www.w3.org/1999/xlink" content-type="dwc:habitat" xlink:type="simple">swampy flark fen</named-content>; <bold>Record Level:</bold> institutionCode: <named-content xmlns:xlink="http://www.w3.org/1999/xlink" content-type="dwc:institutionCode" xlink:type="simple">JES</named-content></p></list-item><list-item><p><bold>Type status:</bold> <named-content xmlns:xlink="http://www.w3.org/1999/xlink" content-type="dwc:typeStatus" xlink:type="simple">Other material</named-content>. <bold>Occurrence:</bold> catalogNumber: <named-content xmlns:xlink="http://www.w3.org/1999/xlink" content-type="dwc:catalogNumber" xlink:type="simple">JES-20110082</named-content>; recordedBy: <named-content xmlns:xlink="http://www.w3.org/1999/xlink" content-type="dwc:recordedBy" xlink:type="simple">J. Salmela</named-content>; individualCount: <named-content xmlns:xlink="http://www.w3.org/1999/xlink" content-type="dwc:individualCount" xlink:type="simple">1</named-content>; sex: <named-content xmlns:xlink="http://www.w3.org/1999/xlink" content-type="dwc:sex" xlink:type="simple">male</named-content>; <bold>Taxon:</bold> genus: <named-content xmlns:xlink="http://www.w3.org/1999/xlink" content-type="dwc:genus" xlink:type="simple"><italic><tp:taxon-name><tp:taxon-name-part taxon-name-part-type="genus">Dicranomyia</tp:taxon-name-part></tp:taxon-name></italic></named-content>; subgenus: <named-content xmlns:xlink="http://www.w3.org/1999/xlink" content-type="dwc:subgenus" xlink:type="simple"><italic><tp:taxon-name><tp:taxon-name-part taxon-name-part-type="subgenus">Idiopyga</tp:taxon-name-part></tp:taxon-name></italic></named-content>; specificEpithet: <named-content xmlns:xlink="http://www.w3.org/1999/xlink" content-type="dwc:specificEpithet" xlink:type="simple"><italic>intricata</italic></named-content>; scientificNameAuthorship: <named-content xmlns:xlink="http://www.w3.org/1999/xlink" content-type="dwc:scientificNameAuthorship" xlink:type="simple">Alexander</named-content>; <bold>Location:</bold> country: <named-content xmlns:xlink="http://www.w3.org/1999/xlink" content-type="dwc:country" xlink:type="simple">Finland</named-content>; stateProvince: <named-content xmlns:xlink="http://www.w3.org/1999/xlink" content-type="dwc:stateProvince" xlink:type="simple">Lapponia enontekiensis</named-content>; verbatimLocality: <named-content xmlns:xlink="http://www.w3.org/1999/xlink" content-type="dwc:verbatimLocality" xlink:type="simple">Enontekiö, Tarvantovaara Wilderness Area, Tomuttirova W</named-content>; verbatimLatitude: <named-content xmlns:xlink="http://www.w3.org/1999/xlink" content-type="dwc:verbatimLatitude" xlink:type="simple">68.6369</named-content>; verbatimLongitude: <named-content xmlns:xlink="http://www.w3.org/1999/xlink" content-type="dwc:verbatimLongitude" xlink:type="simple">22.5381</named-content>; verbatimCoordinateSystem: <named-content xmlns:xlink="http://www.w3.org/1999/xlink" content-type="dwc:verbatimCoordinateSystem" xlink:type="simple">decimal degrees</named-content>; verbatimSRS: <named-content xmlns:xlink="http://www.w3.org/1999/xlink" content-type="dwc:verbatimSRS" xlink:type="simple">WGS84</named-content>; <bold>Event:</bold> samplingProtocol: <named-content xmlns:xlink="http://www.w3.org/1999/xlink" content-type="dwc:samplingProtocol" xlink:type="simple">sweep net</named-content>; eventDate: <named-content xmlns:xlink="http://www.w3.org/1999/xlink" content-type="dwc:eventDate" xlink:type="simple">2009-8-26</named-content>; habitat: <named-content xmlns:xlink="http://www.w3.org/1999/xlink" content-type="dwc:habitat" xlink:type="simple">swampy flark fen</named-content>; <bold>Record Level:</bold> institutionCode: <named-content xmlns:xlink="http://www.w3.org/1999/xlink" content-type="dwc:institutionCode" xlink:type="simple">ZMUT</named-content></p></list-item><list-item><p><bold>Type status:</bold> <named-content xmlns:xlink="http://www.w3.org/1999/xlink" content-type="dwc:typeStatus" xlink:type="simple">Other material</named-content>. <bold>Occurrence:</bold> catalogNumber: <named-content xmlns:xlink="http://www.w3.org/1999/xlink" content-type="dwc:catalogNumber" xlink:type="simple">DIPT-JS-2014-0337</named-content>; recordedBy: <named-content xmlns:xlink="http://www.w3.org/1999/xlink" content-type="dwc:recordedBy" xlink:type="simple">J. Salmela</named-content>; individualCount: <named-content xmlns:xlink="http://www.w3.org/1999/xlink" content-type="dwc:individualCount" xlink:type="simple">10</named-content>; sex: <named-content xmlns:xlink="http://www.w3.org/1999/xlink" content-type="dwc:sex" xlink:type="simple">5 male, 5 female</named-content>; <bold>Taxon:</bold> genus: <named-content xmlns:xlink="http://www.w3.org/1999/xlink" content-type="dwc:genus" xlink:type="simple"><italic><tp:taxon-name><tp:taxon-name-part taxon-name-part-type="genus">Dicranomyia</tp:taxon-name-part></tp:taxon-name></italic></named-content>; subgenus: <named-content xmlns:xlink="http://www.w3.org/1999/xlink" content-type="dwc:subgenus" xlink:type="simple"><italic><tp:taxon-name><tp:taxon-name-part taxon-name-part-type="subgenus">Idiopyga</tp:taxon-name-part></tp:taxon-name></italic></named-content>; specificEpithet: <named-content xmlns:xlink="http://www.w3.org/1999/xlink" content-type="dwc:specificEpithet" xlink:type="simple"><italic>intricata</italic></named-content>; scientificNameAuthorship: <named-content xmlns:xlink="http://www.w3.org/1999/xlink" content-type="dwc:scientificNameAuthorship" xlink:type="simple">Alexander</named-content>; <bold>Location:</bold> country: <named-content xmlns:xlink="http://www.w3.org/1999/xlink" content-type="dwc:country" xlink:type="simple">Finland</named-content>; stateProvince: <named-content xmlns:xlink="http://www.w3.org/1999/xlink" content-type="dwc:stateProvince" xlink:type="simple">Lapponia enontekiensis</named-content>; verbatimLocality: <named-content xmlns:xlink="http://www.w3.org/1999/xlink" content-type="dwc:verbatimLocality" xlink:type="simple">Enontekiö, Tarvantovaara Wilderness Area, Tomuttirova N</named-content>; verbatimLatitude: <named-content xmlns:xlink="http://www.w3.org/1999/xlink" content-type="dwc:verbatimLatitude" xlink:type="simple">68.6391</named-content>; verbatimLongitude: <named-content xmlns:xlink="http://www.w3.org/1999/xlink" content-type="dwc:verbatimLongitude" xlink:type="simple">22.5518</named-content>; verbatimCoordinateSystem: <named-content xmlns:xlink="http://www.w3.org/1999/xlink" content-type="dwc:verbatimCoordinateSystem" xlink:type="simple">decimal degrees</named-content>; verbatimSRS: <named-content xmlns:xlink="http://www.w3.org/1999/xlink" content-type="dwc:verbatimSRS" xlink:type="simple">WGS84</named-content>; <bold>Event:</bold> samplingProtocol: <named-content xmlns:xlink="http://www.w3.org/1999/xlink" content-type="dwc:samplingProtocol" xlink:type="simple">sweep net</named-content>; eventDate: <named-content xmlns:xlink="http://www.w3.org/1999/xlink" content-type="dwc:eventDate" xlink:type="simple">2009-8-26</named-content>; habitat: <named-content xmlns:xlink="http://www.w3.org/1999/xlink" content-type="dwc:habitat" xlink:type="simple">intermediate rich flark fen</named-content>; <bold>Record Level:</bold> institutionCode: <named-content xmlns:xlink="http://www.w3.org/1999/xlink" content-type="dwc:institutionCode" xlink:type="simple">JES</named-content></p></list-item><list-item><p><bold>Type status:</bold> <named-content xmlns:xlink="http://www.w3.org/1999/xlink" content-type="dwc:typeStatus" xlink:type="simple">Other material</named-content>. <bold>Occurrence:</bold> catalogNumber: <named-content xmlns:xlink="http://www.w3.org/1999/xlink" content-type="dwc:catalogNumber" xlink:type="simple">DIPT-JS-2014-0182</named-content>; recordedBy: <named-content xmlns:xlink="http://www.w3.org/1999/xlink" content-type="dwc:recordedBy" xlink:type="simple">J. Salmela</named-content>; individualCount: <named-content xmlns:xlink="http://www.w3.org/1999/xlink" content-type="dwc:individualCount" xlink:type="simple">1</named-content>; sex: <named-content xmlns:xlink="http://www.w3.org/1999/xlink" content-type="dwc:sex" xlink:type="simple">male</named-content>; <bold>Taxon:</bold> genus: <named-content xmlns:xlink="http://www.w3.org/1999/xlink" content-type="dwc:genus" xlink:type="simple"><italic><tp:taxon-name><tp:taxon-name-part taxon-name-part-type="genus">Dicranomyia</tp:taxon-name-part></tp:taxon-name></italic></named-content>; subgenus: <named-content xmlns:xlink="http://www.w3.org/1999/xlink" content-type="dwc:subgenus" xlink:type="simple"><italic><tp:taxon-name><tp:taxon-name-part taxon-name-part-type="subgenus">Idiopyga</tp:taxon-name-part></tp:taxon-name></italic></named-content>; specificEpithet: <named-content xmlns:xlink="http://www.w3.org/1999/xlink" content-type="dwc:specificEpithet" xlink:type="simple"><italic>intricata</italic></named-content>; scientificNameAuthorship: <named-content xmlns:xlink="http://www.w3.org/1999/xlink" content-type="dwc:scientificNameAuthorship" xlink:type="simple">Alexander</named-content>; <bold>Location:</bold> country: <named-content xmlns:xlink="http://www.w3.org/1999/xlink" content-type="dwc:country" xlink:type="simple">Finland</named-content>; stateProvince: <named-content xmlns:xlink="http://www.w3.org/1999/xlink" content-type="dwc:stateProvince" xlink:type="simple">Lapponia kemensis pars orientalis</named-content>; verbatimLocality: <named-content xmlns:xlink="http://www.w3.org/1999/xlink" content-type="dwc:verbatimLocality" xlink:type="simple">Sodankylä, Pomokaira-Tenniöaapa Mire Conservation Area, Syväkuru</named-content>; verbatimLatitude: <named-content xmlns:xlink="http://www.w3.org/1999/xlink" content-type="dwc:verbatimLatitude" xlink:type="simple">67.8718</named-content>; verbatimLongitude: <named-content xmlns:xlink="http://www.w3.org/1999/xlink" content-type="dwc:verbatimLongitude" xlink:type="simple">26.2126</named-content>; verbatimCoordinateSystem: <named-content xmlns:xlink="http://www.w3.org/1999/xlink" content-type="dwc:verbatimCoordinateSystem" xlink:type="simple">decimal degrees</named-content>; verbatimSRS: <named-content xmlns:xlink="http://www.w3.org/1999/xlink" content-type="dwc:verbatimSRS" xlink:type="simple">WGS84</named-content>; <bold>Event:</bold> samplingProtocol: <named-content xmlns:xlink="http://www.w3.org/1999/xlink" content-type="dwc:samplingProtocol" xlink:type="simple">Malaise trap</named-content>; eventDate: <named-content xmlns:xlink="http://www.w3.org/1999/xlink" content-type="dwc:eventDate" xlink:type="simple">2013-8-15/9-19</named-content>; habitat: <named-content xmlns:xlink="http://www.w3.org/1999/xlink" content-type="dwc:habitat" xlink:type="simple">spring fen</named-content>; <bold>Record Level:</bold> institutionCode: <named-content xmlns:xlink="http://www.w3.org/1999/xlink" content-type="dwc:institutionCode" xlink:type="simple">JES</named-content></p></list-item><list-item><p><bold>Type status:</bold> <named-content xmlns:xlink="http://www.w3.org/1999/xlink" content-type="dwc:typeStatus" xlink:type="simple">Other material</named-content>. <bold>Occurrence:</bold> catalogNumber: <named-content xmlns:xlink="http://www.w3.org/1999/xlink" content-type="dwc:catalogNumber" xlink:type="simple">DIPT-JS-2014-0338</named-content>; recordedBy: <named-content xmlns:xlink="http://www.w3.org/1999/xlink" content-type="dwc:recordedBy" xlink:type="simple">J. Salmela</named-content>; individualCount: <named-content xmlns:xlink="http://www.w3.org/1999/xlink" content-type="dwc:individualCount" xlink:type="simple">4</named-content>; sex: <named-content xmlns:xlink="http://www.w3.org/1999/xlink" content-type="dwc:sex" xlink:type="simple">1 male, 3 female</named-content>; <bold>Taxon:</bold> genus: <named-content xmlns:xlink="http://www.w3.org/1999/xlink" content-type="dwc:genus" xlink:type="simple"><italic><tp:taxon-name><tp:taxon-name-part taxon-name-part-type="genus">Dicranomyia</tp:taxon-name-part></tp:taxon-name></italic></named-content>; subgenus: <named-content xmlns:xlink="http://www.w3.org/1999/xlink" content-type="dwc:subgenus" xlink:type="simple"><italic><tp:taxon-name><tp:taxon-name-part taxon-name-part-type="subgenus">Idiopyga</tp:taxon-name-part></tp:taxon-name></italic></named-content>; specificEpithet: <named-content xmlns:xlink="http://www.w3.org/1999/xlink" content-type="dwc:specificEpithet" xlink:type="simple"><italic>intricata</italic></named-content>; scientificNameAuthorship: <named-content xmlns:xlink="http://www.w3.org/1999/xlink" content-type="dwc:scientificNameAuthorship" xlink:type="simple">Alexander</named-content>; <bold>Location:</bold> country: <named-content xmlns:xlink="http://www.w3.org/1999/xlink" content-type="dwc:country" xlink:type="simple">Finland</named-content>; stateProvince: <named-content xmlns:xlink="http://www.w3.org/1999/xlink" content-type="dwc:stateProvince" xlink:type="simple">Ostrobothnia borealis pars borealis</named-content>; verbatimLocality: <named-content xmlns:xlink="http://www.w3.org/1999/xlink" content-type="dwc:verbatimLocality" xlink:type="simple">Kemijärvi, Salmiaavanhete</named-content>; verbatimLatitude: <named-content xmlns:xlink="http://www.w3.org/1999/xlink" content-type="dwc:verbatimLatitude" xlink:type="simple">66.9929</named-content>; verbatimLongitude: <named-content xmlns:xlink="http://www.w3.org/1999/xlink" content-type="dwc:verbatimLongitude" xlink:type="simple">27.0578</named-content>; verbatimCoordinateSystem: <named-content xmlns:xlink="http://www.w3.org/1999/xlink" content-type="dwc:verbatimCoordinateSystem" xlink:type="simple">decimal degrees</named-content>; verbatimSRS: <named-content xmlns:xlink="http://www.w3.org/1999/xlink" content-type="dwc:verbatimSRS" xlink:type="simple">WGS84</named-content>; <bold>Event:</bold> samplingProtocol: <named-content xmlns:xlink="http://www.w3.org/1999/xlink" content-type="dwc:samplingProtocol" xlink:type="simple">sweep net</named-content>; eventDate: <named-content xmlns:xlink="http://www.w3.org/1999/xlink" content-type="dwc:eventDate" xlink:type="simple">2009-8-15</named-content>; habitat: <named-content xmlns:xlink="http://www.w3.org/1999/xlink" content-type="dwc:habitat" xlink:type="simple">rich flark fen</named-content>; <bold>Record Level:</bold> institutionCode: <named-content xmlns:xlink="http://www.w3.org/1999/xlink" content-type="dwc:institutionCode" xlink:type="simple">JES</named-content></p></list-item><list-item><p><bold>Type status:</bold> <named-content xmlns:xlink="http://www.w3.org/1999/xlink" content-type="dwc:typeStatus" xlink:type="simple">Other material</named-content>. <bold>Occurrence:</bold> catalogNumber: <named-content xmlns:xlink="http://www.w3.org/1999/xlink" content-type="dwc:catalogNumber" xlink:type="simple">DIPT-JS-2014-0340</named-content>; recordedBy: <named-content xmlns:xlink="http://www.w3.org/1999/xlink" content-type="dwc:recordedBy" xlink:type="simple">J. Salmela</named-content>; individualCount: <named-content xmlns:xlink="http://www.w3.org/1999/xlink" content-type="dwc:individualCount" xlink:type="simple">1</named-content>; sex: <named-content xmlns:xlink="http://www.w3.org/1999/xlink" content-type="dwc:sex" xlink:type="simple">1 female</named-content>; <bold>Taxon:</bold> genus: <named-content xmlns:xlink="http://www.w3.org/1999/xlink" content-type="dwc:genus" xlink:type="simple"><italic><tp:taxon-name><tp:taxon-name-part taxon-name-part-type="genus">Dicranomyia</tp:taxon-name-part></tp:taxon-name></italic></named-content>; subgenus: <named-content xmlns:xlink="http://www.w3.org/1999/xlink" content-type="dwc:subgenus" xlink:type="simple"><italic><tp:taxon-name><tp:taxon-name-part taxon-name-part-type="subgenus">Idiopyga</tp:taxon-name-part></tp:taxon-name></italic></named-content>; specificEpithet: <named-content xmlns:xlink="http://www.w3.org/1999/xlink" content-type="dwc:specificEpithet" xlink:type="simple"><italic>intricata</italic></named-content>; scientificNameAuthorship: <named-content xmlns:xlink="http://www.w3.org/1999/xlink" content-type="dwc:scientificNameAuthorship" xlink:type="simple">Alexander</named-content>; <bold>Location:</bold> country: <named-content xmlns:xlink="http://www.w3.org/1999/xlink" content-type="dwc:country" xlink:type="simple">Finland</named-content>; stateProvince: <named-content xmlns:xlink="http://www.w3.org/1999/xlink" content-type="dwc:stateProvince" xlink:type="simple">Lapponia inariensis</named-content>; verbatimLocality: <named-content xmlns:xlink="http://www.w3.org/1999/xlink" content-type="dwc:verbatimLocality" xlink:type="simple">Inari, Kaunispää</named-content>; verbatimLatitude: <named-content xmlns:xlink="http://www.w3.org/1999/xlink" content-type="dwc:verbatimLatitude" xlink:type="simple">68.4461</named-content>; verbatimLongitude: <named-content xmlns:xlink="http://www.w3.org/1999/xlink" content-type="dwc:verbatimLongitude" xlink:type="simple">27.4351</named-content>; verbatimCoordinateSystem: <named-content xmlns:xlink="http://www.w3.org/1999/xlink" content-type="dwc:verbatimCoordinateSystem" xlink:type="simple">decimal degrees</named-content>; verbatimSRS: <named-content xmlns:xlink="http://www.w3.org/1999/xlink" content-type="dwc:verbatimSRS" xlink:type="simple">WGS84</named-content>; <bold>Event:</bold> samplingProtocol: <named-content xmlns:xlink="http://www.w3.org/1999/xlink" content-type="dwc:samplingProtocol" xlink:type="simple">sweep net</named-content>; eventDate: <named-content xmlns:xlink="http://www.w3.org/1999/xlink" content-type="dwc:eventDate" xlink:type="simple">2013-8-16</named-content>; habitat: <named-content xmlns:xlink="http://www.w3.org/1999/xlink" content-type="dwc:habitat" xlink:type="simple">alpine wetland</named-content>; <bold>Record Level:</bold> institutionCode: <named-content xmlns:xlink="http://www.w3.org/1999/xlink" content-type="dwc:institutionCode" xlink:type="simple">JES</named-content></p></list-item></list></tp:treatment-sec><tp:treatment-sec sec-type="Description"><title>Description</title><p><italic><tp:taxon-name><tp:taxon-name-part taxon-name-part-type="genus">Dicranomyia</tp:taxon-name-part> <tp:taxon-name-part taxon-name-part-type="species">intricata</tp:taxon-name-part></tp:taxon-name></italic> <xref ref-type="bibr" rid="B862678">Alexander 1927</xref>: 221 (original description)</p><p><italic><tp:taxon-name><tp:taxon-name-part taxon-name-part-type="genus">Limonia</tp:taxon-name-part> (<tp:taxon-name-part taxon-name-part-type="subgenus">Dicranomyia</tp:taxon-name-part>) <tp:taxon-name-part taxon-name-part-type="species">suecica</tp:taxon-name-part></tp:taxon-name></italic> <xref ref-type="bibr" rid="B862698">Nielsen 1953</xref>: 34 (original description)</p><p><italic><tp:taxon-name><tp:taxon-name-part taxon-name-part-type="genus">Limonia</tp:taxon-name-part> (<tp:taxon-name-part taxon-name-part-type="subgenus">Dicranomyia</tp:taxon-name-part>) <tp:taxon-name-part taxon-name-part-type="species">suecica</tp:taxon-name-part></tp:taxon-name></italic> <xref ref-type="bibr" rid="B862708">Tjeder 1958</xref>: 160 (distribution, figure of hypopygium on p. 157)</p><p><italic><tp:taxon-name><tp:taxon-name-part taxon-name-part-type="genus">Dicranomyia</tp:taxon-name-part> (<tp:taxon-name-part taxon-name-part-type="subgenus">Idiopyga</tp:taxon-name-part>) <tp:taxon-name-part taxon-name-part-type="species">intricata</tp:taxon-name-part></tp:taxon-name></italic> <xref ref-type="bibr" rid="B862658">Salmela 2011b</xref>: 224 (distribution, ecology)</p><p>The holotype specimen of <italic><tp:taxon-name><tp:taxon-name-part taxon-name-part-type="genus">D.</tp:taxon-name-part> (<tp:taxon-name-part taxon-name-part-type="subgenus">I.</tp:taxon-name-part>) <tp:taxon-name-part taxon-name-part-type="species">intricata</tp:taxon-name-part></tp:taxon-name></italic> (Fig. <xref ref-type="fig" rid="F863388">7</xref><xref ref-type="fig" rid="F863393">a</xref>) is in good condition, dry and pinned, hypopygium is not detached. Alexander (<xref ref-type="bibr" rid="B862678">Alexander 1927</xref>, fig. 1) permanently slide-mounted and illustrated his paratype specimen (Fig. <xref ref-type="fig" rid="F863388">7</xref><xref ref-type="fig" rid="F863394">b</xref>). The holotype of <italic><tp:taxon-name><tp:taxon-name-part taxon-name-part-type="genus">Dicranomyia</tp:taxon-name-part> <tp:taxon-name-part taxon-name-part-type="species">suecica</tp:taxon-name-part></tp:taxon-name></italic> Nielsen was re-described and well illustrated by Tjeder (<xref ref-type="bibr" rid="B862708">Tjeder 1958</xref>) and the species was proposed as a synonym of <italic><tp:taxon-name><tp:taxon-name-part taxon-name-part-type="genus">D.</tp:taxon-name-part> (<tp:taxon-name-part taxon-name-part-type="subgenus">I.</tp:taxon-name-part>) <tp:taxon-name-part taxon-name-part-type="species">intricata</tp:taxon-name-part></tp:taxon-name></italic> by <xref ref-type="bibr" rid="B862828">Savchenko et al. 1992</xref>. Unfortunately the male hypopogiym of <italic><tp:taxon-name><tp:taxon-name-part taxon-name-part-type="genus">D.</tp:taxon-name-part> <tp:taxon-name-part taxon-name-part-type="species">suecica</tp:taxon-name-part></tp:taxon-name></italic> is lost (T. Pape, personal communication), but based on Tjeder's detailed illustrations this nomenclature can be verified. Alexander's original description is good, and there is no need to thoroughly re-describe this species. However, male and female genitalia are illustrated here and diagnostic characters are discussed under <italic><tp:taxon-name><tp:taxon-name-part taxon-name-part-type="genus">D.</tp:taxon-name-part> (<tp:taxon-name-part taxon-name-part-type="subgenus">I.</tp:taxon-name-part>) <tp:taxon-name-part taxon-name-part-type="species">boreobaltica</tp:taxon-name-part></tp:taxon-name></italic> Salmela sp.n.</p><p>Male hypopygium. 9th tergite and proctiger as in Fig. <xref ref-type="fig" rid="F864479">8</xref>. Gonocoxite dark brown, sparsely covered with dark setae. Ventromesal lobe of gonocoxite as in Fig. <xref ref-type="fig" rid="F864629">9</xref>. The main lobe (lgx) club-like, straight and elongated, apex beak-like, having medially patch of hyaline curly setae (Fig. <xref ref-type="fig" rid="F864629">9</xref>). The appendage of ventromesal lobe (algx) as in Fig. <xref ref-type="fig" rid="F864629">9</xref>. Inner appendage of gonocoxite (iagx, Fig. <xref ref-type="fig" rid="F864636">10</xref><xref ref-type="fig" rid="F864641">a</xref>, <xref ref-type="fig" rid="F864642">b</xref>, <xref ref-type="fig" rid="F864643">c</xref>) sclerotized, curved, apically with a number of stout, short setae; apex of iagx bilobed. Structure of gonostylus as in <italic><tp:taxon-name><tp:taxon-name-part taxon-name-part-type="genus">D.</tp:taxon-name-part> (<tp:taxon-name-part taxon-name-part-type="subgenus">I.</tp:taxon-name-part>) <tp:taxon-name-part taxon-name-part-type="species">boreobaltica</tp:taxon-name-part></tp:taxon-name></italic> Salmela sp.n., see Fig. <xref ref-type="fig" rid="F864636">10</xref><xref ref-type="fig" rid="F864641">a</xref>, <xref ref-type="fig" rid="F864642">b</xref>, <xref ref-type="fig" rid="F864643">c</xref>. Ventrobasal lobe of ventral gonostyle (lvg) tail-like, slightly sinuous, weakly sclerotized, having patches of hyaline setae both basally and apically; its stalk narrowing toward apex; apex of lvg spherical (Fig. <xref ref-type="fig" rid="F864629">9</xref>). Rostrum (rm) light brown, apically widest, bearing two strong spines (Fig. <xref ref-type="fig" rid="F864636">10</xref><xref ref-type="fig" rid="F864641">a</xref>). Subrostral prolongation of ventral gonostyle (srm) strongly sclerotized, bilobed, very robust, approximately as long as rm, almost parallel with rm; srm with number of median and subapical stout black spines, apical spines are hyaline/light brown (Fig. <xref ref-type="fig" rid="F864636">10</xref><xref ref-type="fig" rid="F864642">b</xref>, <xref ref-type="fig" rid="F864643">c</xref>, <xref ref-type="fig" rid="F864644">d</xref>). Ventral surface of aedeagus bearing hyaline setosity, lateral margins of parameres rather strongly serrated (Fig. <xref ref-type="fig" rid="F864655">11</xref>). See also Suppl. material <xref ref-type="supplementary-material" rid="S897731">1</xref>.</p><p>Female postabdomen. Cerci and hypogynial valves, see Fig. <xref ref-type="fig" rid="F864716">12</xref>.</p></tp:treatment-sec><tp:treatment-sec sec-type="Distribution"><title>Distribution</title><p>Holarctic. Known from Canada (Alberta, Northwest territories, British Columbia), Sweden (North Sweden, Abisko, <xref ref-type="bibr" rid="B862698">Nielsen 1953</xref>, <xref ref-type="bibr" rid="B862708">Tjeder 1958</xref>) and Finland. In Finland <italic><tp:taxon-name><tp:taxon-name-part taxon-name-part-type="genus">D.</tp:taxon-name-part> (<tp:taxon-name-part taxon-name-part-type="subgenus">I.</tp:taxon-name-part>) <tp:taxon-name-part taxon-name-part-type="species">intricata</tp:taxon-name-part></tp:taxon-name></italic> is known from the north boreal ecoregion, both from the zone of coniferous forests and from the subarctic fell area in the northernmost part of the country (Fig. <xref ref-type="fig" rid="F897744">14</xref></p></tp:treatment-sec><tp:treatment-sec sec-type="Ecology"><title>Ecology</title><p>The original description of <italic><tp:taxon-name><tp:taxon-name-part taxon-name-part-type="genus">D.</tp:taxon-name-part> (<tp:taxon-name-part taxon-name-part-type="subgenus">I.</tp:taxon-name-part>) <tp:taxon-name-part taxon-name-part-type="species">intricata</tp:taxon-name-part></tp:taxon-name></italic> (<xref ref-type="bibr" rid="B862678">Alexander 1927</xref>) was based on material collected from "Muskeg" bogs. Muskegs are nutrient poor peatlands dominated by <italic><tp:taxon-name><tp:taxon-name-part taxon-name-part-type="genus">Sphagnum</tp:taxon-name-part></tp:taxon-name></italic> mosses (<ext-link xmlns:xlink="http://www.w3.org/1999/xlink" ext-link-type="uri" xlink:href="http://en.wikipedia.org/wiki/Muskeg" xlink:type="simple">http://en.wikipedia.org/wiki/Muskeg</ext-link>). Most of the Finnish sampling sites are aapamires, that is, minerotrophic fens with wet, usually moss covered, flarks (hollows) and drier hummock-level strings. Most of the sites are intermediate rich or rich fens, characterised by brown mosses (e.g. <italic><tp:taxon-name><tp:taxon-name-part taxon-name-part-type="genus">Warnstorffia</tp:taxon-name-part></tp:taxon-name></italic>, <italic><tp:taxon-name><tp:taxon-name-part taxon-name-part-type="genus">Scorpidium</tp:taxon-name-part></tp:taxon-name></italic>, <italic><tp:taxon-name><tp:taxon-name-part taxon-name-part-type="genus">Paludella</tp:taxon-name-part></tp:taxon-name></italic>). The species was especially abundant on two closely lying intermediate rich, <italic><tp:taxon-name><tp:taxon-name-part taxon-name-part-type="genus">Sphagnum</tp:taxon-name-part></tp:taxon-name></italic> dominated aapamires in Enontekiö, NW Finnish Lapland, but single specimens were also caught along a spring and a headwater stream (<xref ref-type="bibr" rid="B862668">Salmela 2011a</xref>). The species is on the wing from mid August to early September.</p></tp:treatment-sec><tp:treatment-sec sec-type="Conservation"><title>Conservation</title><p><italic><tp:taxon-name><tp:taxon-name-part taxon-name-part-type="genus">Dicranomyia</tp:taxon-name-part> (<tp:taxon-name-part taxon-name-part-type="subgenus">I.</tp:taxon-name-part>) <tp:taxon-name-part taxon-name-part-type="species">intricata</tp:taxon-name-part></tp:taxon-name></italic> is red-listed in Finland (NT, <xref ref-type="bibr" rid="B862766">Penttinen et al. 2010</xref>). At the time of the assessment, it was not known that <italic><tp:taxon-name><tp:taxon-name-part taxon-name-part-type="genus">D.</tp:taxon-name-part> (<tp:taxon-name-part taxon-name-part-type="subgenus">I.</tp:taxon-name-part>) <tp:taxon-name-part taxon-name-part-type="species">intricata</tp:taxon-name-part></tp:taxon-name></italic> is absent from the northern Baltic coastal area and is replaced there by a sibling species (<italic><tp:taxon-name><tp:taxon-name-part taxon-name-part-type="genus">D.</tp:taxon-name-part> (<tp:taxon-name-part taxon-name-part-type="subgenus">I.</tp:taxon-name-part>) <tp:taxon-name-part taxon-name-part-type="species">boreobaltica</tp:taxon-name-part></tp:taxon-name></italic> sp.n. Salmela). Thus the range ("extent of occurrence") of <italic><tp:taxon-name><tp:taxon-name-part taxon-name-part-type="genus">D.</tp:taxon-name-part> (<tp:taxon-name-part taxon-name-part-type="subgenus">I.</tp:taxon-name-part>) <tp:taxon-name-part taxon-name-part-type="species">intricata</tp:taxon-name-part></tp:taxon-name></italic> is actually smaller that was thought in the 2010 assessment. However, the species is not extremely rare and there are most likely hundreds of square kilometres of suitable breeding sites for the species in Finnish Lapland. Nevertheless, the species may be jeopardized by climate change and it may also be used as an indicator of pristine boreal mires.</p></tp:treatment-sec><tp:treatment-sec sec-type="Taxon discussion"><title>Taxon discussion</title><p>See <italic><tp:taxon-name><tp:taxon-name-part taxon-name-part-type="genus">Dicranomyia</tp:taxon-name-part> (<tp:taxon-name-part taxon-name-part-type="subgenus">I.</tp:taxon-name-part>) <tp:taxon-name-part taxon-name-part-type="species">boreobaltica</tp:taxon-name-part></tp:taxon-name></italic> Salmela sp.n.</p></tp:treatment-sec><tp:treatment-sec sec-type="DNA barcode"><title>DNA barcode</title><p>Standard 5′ region (658 bp) of the cytochrome <italic>c</italic> oxidase I (COI) gene of <italic><tp:taxon-name><tp:taxon-name-part taxon-name-part-type="genus">Dicranomyia</tp:taxon-name-part> (<tp:taxon-name-part taxon-name-part-type="subgenus">I.</tp:taxon-name-part>) <tp:taxon-name-part taxon-name-part-type="species">intricata</tp:taxon-name-part></tp:taxon-name></italic> (BOLD Sample IDs JES-20120082 and JES-20110082, identical specimens):</p><p>TACCTTATACTTTATTTTTGGAGCTTGAGCAGGAATAGTAGGAACTTCACTAAGTATTATTATTCGAGCAGAATTAGGACACCCAGGAGCATTAATTGGAGATGACCAAATTTATAATGTAGTAGTTACTGCCCATGCTTTTATTATAATTTTTTTTATAGTTATACCAATTATAATTGGTGGATTCGGTAATTGATTAGTTCCTTTAATATTAGGAGCCCCAGATATAGCTTTCCCTCGAATAAATAATATAAGTTTTTGAATACTTCCCCCTTCTTTAACCTTATTATTAGCTAGAAGTATAGTTGAAAACGGGGCAGGAACTGGTTGAACAGTTTACCCTCCCCTTTCTTCTGGAATTGCTCATTCAGGAGCTTCTGTAGACTTAGCTATTTTTTCTCTTCATTTAGCAGGTATTTCTTCTATTTTAGGAGCTGTTAACTTTATTACAACTGTTATTAATATACGTTCAGCAGGAATTTCATTCGACCGAATACCATTATTTGTTTGATCAGTAGTAATTACTGCTATTCTATTACTCTTATCACTCCCTGTTTTAGCTGGAGCTATTACAATATTATTAACAGATCGAAACTTAAACACTTCATTTTTTGACCCTGCAGGTGGAGGAGATCCTATTTTATACCAACACTTATTT</p></tp:treatment-sec><tp:treatment-sec><!--Section generated to contain objects referenced in tp:taxon-treatment.--><fig-group id="F863388" position="float" orientation="portrait"><caption><p><italic><tp:taxon-name><tp:taxon-name-part taxon-name-part-type="genus">Dicranomyia</tp:taxon-name-part> (<tp:taxon-name-part taxon-name-part-type="subgenus">I.</tp:taxon-name-part>) <tp:taxon-name-part taxon-name-part-type="species">intricata</tp:taxon-name-part></tp:taxon-name></italic> Alexander, type specimens.</p></caption><fig id="F863393" position="float" orientation="portrait"><label>Figure 7a.</label><caption><p>Holotype, male, habitus, lateral view.</p></caption><graphic xmlns:xlink="http://www.w3.org/1999/xlink" xlink:href="biodiversity_data_journal-2-e4238-g007_a.png" xlink:type="simple" position="float" orientation="portrait" id="oo_32531.png"/></fig><fig id="F863394" position="float" orientation="portrait"><label>Figure 7b.</label><caption><p>Paratype, male, abdominal terminalia and hypopygium, dorsal view. Permanent slide, perhaps mounted in Canada balsam.</p></caption><graphic xmlns:xlink="http://www.w3.org/1999/xlink" xlink:href="biodiversity_data_journal-2-e4238-g007_b.png" xlink:type="simple" position="float" orientation="portrait" id="oo_32532.png"/></fig></fig-group><fig id="F863393" position="float" orientation="portrait"><label>Figure 7a.</label><caption><p>Holotype, male, habitus, lateral view.</p></caption><graphic xmlns:xlink="http://www.w3.org/1999/xlink" xlink:href="biodiversity_data_journal-2-e4238-g007_a.png" xlink:type="simple" position="float" orientation="portrait" id="oo_32531.png"/></fig><fig id="F863394" position="float" orientation="portrait"><label>Figure 7b.</label><caption><p>Paratype, male, abdominal terminalia and hypopygium, dorsal view. Permanent slide, perhaps mounted in Canada balsam.</p></caption><graphic xmlns:xlink="http://www.w3.org/1999/xlink" xlink:href="biodiversity_data_journal-2-e4238-g007_b.png" xlink:type="simple" position="float" orientation="portrait" id="oo_32532.png"/></fig><fig-group id="F864479" position="float" orientation="portrait"><caption><p><italic><tp:taxon-name><tp:taxon-name-part taxon-name-part-type="genus">Dicranomyia</tp:taxon-name-part> (<tp:taxon-name-part taxon-name-part-type="subgenus">I.</tp:taxon-name-part>) <tp:taxon-name-part taxon-name-part-type="species">intricata</tp:taxon-name-part></tp:taxon-name></italic> Alexander, details of male hypopygium.</p></caption><fig id="F864484" position="float" orientation="portrait"><label>Figure 8a.</label><caption><p>9th tergite, dorsal view.</p></caption><graphic xmlns:xlink="http://www.w3.org/1999/xlink" xlink:href="biodiversity_data_journal-2-e4238-g008_a.jpg" xlink:type="simple" position="float" orientation="portrait" id="oo_32553.jpg"/></fig><fig id="F864485" position="float" orientation="portrait"><label>Figure 8b.</label><caption><p>Proctiger, dorsal view.</p></caption><graphic xmlns:xlink="http://www.w3.org/1999/xlink" xlink:href="biodiversity_data_journal-2-e4238-g008_b.jpg" xlink:type="simple" position="float" orientation="portrait" id="oo_32554.jpg"/></fig></fig-group><fig-group id="F864629" position="float" orientation="portrait"><caption><p><italic><tp:taxon-name><tp:taxon-name-part taxon-name-part-type="genus">Dicranomya</tp:taxon-name-part> (<tp:taxon-name-part taxon-name-part-type="subgenus">I.</tp:taxon-name-part>) <tp:taxon-name-part taxon-name-part-type="species">intricata</tp:taxon-name-part></tp:taxon-name></italic> Alexander, male hypopygium, gonocoxite and gonostylus. gx=gonocoxite, algx=appendage of ventromesal lobe of gonocoxite, lgx=ventromesal lobe of gonocoxite, dg=dorsal lobe of gonostylus, vg=ventral lobe of gonostylus, lvg=ventrobasal lobe of ventral gonostyle.</p></caption><fig id="F864634" position="float" orientation="portrait"><label>Figure 9a.</label><caption><p>Gonocoxite and gonostylus, inner view.</p></caption><graphic xmlns:xlink="http://www.w3.org/1999/xlink" xlink:href="biodiversity_data_journal-2-e4238-g009_a.png" xlink:type="simple" position="float" orientation="portrait" id="oo_32555.png"/></fig><fig id="F864635" position="float" orientation="portrait"><label>Figure 9b.</label><caption><p>Gonocoxite and gonostylus, outer/lateral view.</p></caption><graphic xmlns:xlink="http://www.w3.org/1999/xlink" xlink:href="biodiversity_data_journal-2-e4238-g009_b.png" xlink:type="simple" position="float" orientation="portrait" id="oo_32556.png"/></fig></fig-group><fig-group id="F864636" position="float" orientation="portrait"><caption><p><italic><tp:taxon-name><tp:taxon-name-part taxon-name-part-type="genus">Dicranomyia</tp:taxon-name-part> (<tp:taxon-name-part taxon-name-part-type="subgenus">I.</tp:taxon-name-part>) <tp:taxon-name-part taxon-name-part-type="species">intricata</tp:taxon-name-part></tp:taxon-name></italic> Alexander, details of male hypopygium. vg=ventral lobe of gonostylus, dg=dorsal lobe of gonostylus, gx=gonocoxite, rm=rostral prolongation (rostrum) of ventral gonostyle, srm=subrostral prolongation of ventral gonostyle, iagx=inner appendage of gonocoxite, lgx=ventromesal lobe of gonocoxite, algx=appendage of ventromesal lobe of gonocoxite.</p></caption><fig id="F864641" position="float" orientation="portrait"><label>Figure 10a.</label><caption><p>Gonocoxite and gonostylus, dorsal view.</p></caption><graphic xmlns:xlink="http://www.w3.org/1999/xlink" xlink:href="biodiversity_data_journal-2-e4238-g010_a.png" xlink:type="simple" position="float" orientation="portrait" id="oo_32557.png"/></fig><fig id="F864642" position="float" orientation="portrait"><label>Figure 10b.</label><caption><p>Gonocoxite and gonostylus, mesal view.</p></caption><graphic xmlns:xlink="http://www.w3.org/1999/xlink" xlink:href="biodiversity_data_journal-2-e4238-g010_b.png" xlink:type="simple" position="float" orientation="portrait" id="oo_32558.png"/></fig><fig id="F864643" position="float" orientation="portrait"><label>Figure 10c.</label><caption><p>Gonostylus and gonocoxite, lateromesal view.</p></caption><graphic xmlns:xlink="http://www.w3.org/1999/xlink" xlink:href="biodiversity_data_journal-2-e4238-g010_c.png" xlink:type="simple" position="float" orientation="portrait" id="oo_32559.png"/></fig><fig id="F864644" position="float" orientation="portrait"><label>Figure 10d.</label><caption><p>Gonostylus and gonocoxite, dorsomesal view.</p></caption><graphic xmlns:xlink="http://www.w3.org/1999/xlink" xlink:href="biodiversity_data_journal-2-e4238-g010_d.png" xlink:type="simple" position="float" orientation="portrait" id="oo_32560.png"/></fig></fig-group><fig id="F864641" position="float" orientation="portrait"><label>Figure 10a.</label><caption><p>Gonocoxite and gonostylus, dorsal view.</p></caption><graphic xmlns:xlink="http://www.w3.org/1999/xlink" xlink:href="biodiversity_data_journal-2-e4238-g010_a.png" xlink:type="simple" position="float" orientation="portrait" id="oo_32557.png"/></fig><fig id="F864642" position="float" orientation="portrait"><label>Figure 10b.</label><caption><p>Gonocoxite and gonostylus, mesal view.</p></caption><graphic xmlns:xlink="http://www.w3.org/1999/xlink" xlink:href="biodiversity_data_journal-2-e4238-g010_b.png" xlink:type="simple" position="float" orientation="portrait" id="oo_32558.png"/></fig><fig id="F864643" position="float" orientation="portrait"><label>Figure 10c.</label><caption><p>Gonostylus and gonocoxite, lateromesal view.</p></caption><graphic xmlns:xlink="http://www.w3.org/1999/xlink" xlink:href="biodiversity_data_journal-2-e4238-g010_c.png" xlink:type="simple" position="float" orientation="portrait" id="oo_32559.png"/></fig><fig id="F864644" position="float" orientation="portrait"><label>Figure 10d.</label><caption><p>Gonostylus and gonocoxite, dorsomesal view.</p></caption><graphic xmlns:xlink="http://www.w3.org/1999/xlink" xlink:href="biodiversity_data_journal-2-e4238-g010_d.png" xlink:type="simple" position="float" orientation="portrait" id="oo_32560.png"/></fig><fig-group id="F864655" position="float" orientation="portrait"><caption><p><italic><tp:taxon-name><tp:taxon-name-part taxon-name-part-type="genus">Dicranomyia</tp:taxon-name-part> (<tp:taxon-name-part taxon-name-part-type="subgenus">I.</tp:taxon-name-part>) <tp:taxon-name-part taxon-name-part-type="species">intricata</tp:taxon-name-part></tp:taxon-name></italic> Alexander, male, aedeagus and parameres. aed=aedeagus, pm=paramere.</p></caption><fig id="F864660" position="float" orientation="portrait"><label>Figure 11a.</label><caption><p>Ventral view.</p></caption><graphic xmlns:xlink="http://www.w3.org/1999/xlink" xlink:href="biodiversity_data_journal-2-e4238-g011_a.png" xlink:type="simple" position="float" orientation="portrait" id="oo_32571.png"/></fig><fig id="F864661" position="float" orientation="portrait"><label>Figure 11b.</label><caption><p>Lateral view.</p></caption><graphic xmlns:xlink="http://www.w3.org/1999/xlink" xlink:href="biodiversity_data_journal-2-e4238-g011_b.jpg" xlink:type="simple" position="float" orientation="portrait" id="oo_32572.jpg"/></fig></fig-group><supplementary-material xmlns:xlink="http://www.w3.org/1999/xlink" id="S897731" orientation="portrait" position="float" xlink:type="simple"><label>Supplementary material 1</label><caption><p>Dicranomyia (I.) intricata Alexander, 1927 (<tp:taxon-name><tp:taxon-name-part taxon-name-part-type="order">Diptera</tp:taxon-name-part></tp:taxon-name>, <tp:taxon-name><tp:taxon-name-part taxon-name-part-type="family">Limoniidae</tp:taxon-name-part></tp:taxon-name>), USNM</p></caption><p>Data type: images</p><p>Brief description: Non-type material of <italic><tp:taxon-name><tp:taxon-name-part taxon-name-part-type="genus">Dicranomyia</tp:taxon-name-part> (<tp:taxon-name-part taxon-name-part-type="subgenus">I.</tp:taxon-name-part>) <tp:taxon-name-part taxon-name-part-type="species">intricata</tp:taxon-name-part></tp:taxon-name></italic> Alexander, males, permanently slide-mounted by C.P. Alexander, deposited in USNM (USA, Washington). Digital photos of the slides.</p><p>File: oo_33643.pdf</p><media xlink:href="biodiversity_data_journal-2-e4238-s001.pdf" mimetype="Adobe Acrobat Document" mime-subtype="pdf" position="float" orientation="portrait" xlink:type="simple"/><attrib specific-use="authors">Jukka Salmela</attrib></supplementary-material><fig-group id="F864716" position="float" orientation="portrait"><caption><p><italic><tp:taxon-name><tp:taxon-name-part taxon-name-part-type="genus">Dicranomyia</tp:taxon-name-part> (<tp:taxon-name-part taxon-name-part-type="subgenus">I.</tp:taxon-name-part>) <tp:taxon-name-part taxon-name-part-type="species">intricata</tp:taxon-name-part></tp:taxon-name></italic> Alexander, female, details of postabdomen.</p></caption><fig id="F864721" position="float" orientation="portrait"><label>Figure 12a.</label><caption><p>Cerci and 9th sternite, inner/ventral view. tg=tergite, st=sternite, iap=infra-anal plate. Vaginal apodeme (genital fork) is a triangular, hyaline membrane behind st9, not well visible in the photo.</p></caption><graphic xmlns:xlink="http://www.w3.org/1999/xlink" xlink:href="biodiversity_data_journal-2-e4238-g012_a.png" xlink:type="simple" position="float" orientation="portrait" id="oo_33799.png"/></fig><fig id="F864722" position="float" orientation="portrait"><label>Figure 12b.</label><caption><p>Hypogynial valves, inner/dorsal view. hv=hypogynial valves, st=sternite.</p></caption><graphic xmlns:xlink="http://www.w3.org/1999/xlink" xlink:href="biodiversity_data_journal-2-e4238-g012_b.png" xlink:type="simple" position="float" orientation="portrait" id="oo_32581.png"/></fig></fig-group><fig id="F897744" position="float" orientation="portrait"><label>Figure 14.</label><caption><p>Collecting sites of <italic><tp:taxon-name><tp:taxon-name-part taxon-name-part-type="genus">Dicranomyia</tp:taxon-name-part> (<tp:taxon-name-part taxon-name-part-type="subgenus">I.</tp:taxon-name-part>) <tp:taxon-name-part taxon-name-part-type="species">boreobaltica</tp:taxon-name-part></tp:taxon-name></italic> Salmela sp.n. (black squares) and <italic><tp:taxon-name><tp:taxon-name-part taxon-name-part-type="genus">D.</tp:taxon-name-part> (<tp:taxon-name-part taxon-name-part-type="subgenus">I.</tp:taxon-name-part>) <tp:taxon-name-part taxon-name-part-type="species">intricata</tp:taxon-name-part></tp:taxon-name></italic> Alexander (red dots) in Fennoscandia. The map was drawn by using Google Maps.</p></caption><graphic xmlns:xlink="http://www.w3.org/1999/xlink" xlink:href="biodiversity_data_journal-2-e4238-g014.png" position="float" id="oo_33660.png" orientation="portrait" xlink:type="simple"/></fig></tp:treatment-sec><ref-list><ref id="B862678"><element-citation xmlns:xlink="http://www.w3.org/1999/xlink" publication-type="article" xlink:type="simple"><person-group person-group-type="author"><name name-style="western"><surname>Alexander</surname><given-names>C. P.</given-names></name></person-group><year>1927</year><article-title>Records and descriptions of crane-flies from Alberta (<tp:taxon-name><tp:taxon-name-part taxon-name-part-type="family">Tipulidae</tp:taxon-name-part></tp:taxon-name>, <tp:taxon-name><tp:taxon-name-part taxon-name-part-type="order">Diptera</tp:taxon-name-part></tp:taxon-name>). I.</article-title><source>Canadian Entomologist</source><volume>59</volume><fpage>214</fpage><lpage>225</lpage><uri xlink:type="simple">http://nlbif.eti.uva.nl/ccw/literature.php</uri></element-citation></ref><ref id="B862698"><element-citation xmlns:xlink="http://www.w3.org/1999/xlink" publication-type="article" xlink:type="simple"><person-group person-group-type="author"><name name-style="western"><surname>Nielsen</surname><given-names>P.</given-names></name></person-group><year>1953</year><article-title>Diagnosen über fünf neue europaische <tp:taxon-name><tp:taxon-name-part taxon-name-part-type="subfamily">Limoniinae</tp:taxon-name-part></tp:taxon-name> (Dipt. <tp:taxon-name><tp:taxon-name-part taxon-name-part-type="family">Tipulidae</tp:taxon-name-part></tp:taxon-name>).</article-title><source>Zeitschrift der Wiener Entomologischen Gesellschaft</source><volume>38</volume><fpage>34</fpage><lpage>36</lpage></element-citation></ref><ref id="B862708"><element-citation xmlns:xlink="http://www.w3.org/1999/xlink" publication-type="article" xlink:type="simple"><person-group person-group-type="author"><name name-style="western"><surname>Tjeder</surname><given-names>B.</given-names></name></person-group><year>1958</year><article-title>A synopsis of the Swedish <tp:taxon-name><tp:taxon-name-part taxon-name-part-type="family">Tipulidae</tp:taxon-name-part></tp:taxon-name>, 1. Subfam. <tp:taxon-name><tp:taxon-name-part taxon-name-part-type="subfamily">Limoniinae</tp:taxon-name-part></tp:taxon-name>: tribe <tp:taxon-name><tp:taxon-name-part taxon-name-part-type="tribe">Limoniini</tp:taxon-name-part></tp:taxon-name></article-title><source>Opuscula Entomologica</source><volume>23</volume><fpage>133</fpage><lpage>169</lpage></element-citation></ref><ref id="B862658"><element-citation xmlns:xlink="http://www.w3.org/1999/xlink" publication-type="article" xlink:type="simple"><person-group person-group-type="author"><name name-style="western"><surname>Salmela</surname><given-names>J.</given-names></name></person-group><year>2011</year><article-title>Annotated list of Finnish crane flies (<tp:taxon-name><tp:taxon-name-part taxon-name-part-type="order">Diptera</tp:taxon-name-part></tp:taxon-name>: <tp:taxon-name><tp:taxon-name-part taxon-name-part-type="family">Limoniidae</tp:taxon-name-part></tp:taxon-name>, <tp:taxon-name><tp:taxon-name-part taxon-name-part-type="family">Tipulidae</tp:taxon-name-part></tp:taxon-name>, <tp:taxon-name><tp:taxon-name-part taxon-name-part-type="family">Pediciidae</tp:taxon-name-part></tp:taxon-name> &amp; <tp:taxon-name><tp:taxon-name-part taxon-name-part-type="family">Cylindrotomidae</tp:taxon-name-part></tp:taxon-name>).</article-title><source>Entomologica Fennica</source><volume>22</volume><fpage>219</fpage><lpage>242</lpage><uri xlink:type="simple">http://ojs.tsv.fi/index.php/entomolfennica/article/view/5002/4535</uri></element-citation></ref><ref id="B862828"><element-citation xmlns:xlink="http://www.w3.org/1999/xlink" publication-type="article" xlink:type="simple"><person-group person-group-type="author"><name name-style="western"><surname>Savchenko</surname><given-names>E. N.</given-names></name><name name-style="western"><surname>Oosterbroek</surname><given-names>P.</given-names></name><name name-style="western"><surname>Stary</surname><given-names>J.</given-names></name></person-group><year>1992</year><article-title>Family <tp:taxon-name><tp:taxon-name-part taxon-name-part-type="family">Limoniidae</tp:taxon-name-part></tp:taxon-name>.</article-title><source>Catalogue of Palaearctic <tp:taxon-name><tp:taxon-name-part taxon-name-part-type="order">Diptera</tp:taxon-name-part></tp:taxon-name></source><volume>1</volume><fpage>183</fpage><lpage>369</lpage><uri xlink:type="simple">http://nlbif.eti.uva.nl/ccw/literature.php</uri></element-citation></ref><ref id="B862668"><element-citation xmlns:xlink="http://www.w3.org/1999/xlink" publication-type="article" xlink:type="simple"><person-group person-group-type="author"><name name-style="western"><surname>Salmela</surname><given-names>Jukka</given-names></name></person-group><year>2011</year><article-title>The semiaquatic nematoceran fly assemblages of tree wetland habitats and concordance with plant species composition, a case study from subalpine Fennoscandia</article-title><source>Journal of Insect Science</source><volume>11 (35)</volume><fpage>1</fpage><lpage>28</lpage><uri xlink:type="simple">http://www.insectscience.org/11.35/</uri></element-citation></ref><ref id="B862766"><element-citation xmlns:xlink="http://www.w3.org/1999/xlink" publication-type="chapter" xlink:type="simple"><person-group person-group-type="author"><name name-style="western"><surname>Penttinen</surname><given-names>J.</given-names></name><name name-style="western"><surname>Ilmonen</surname><given-names>J.</given-names></name><name name-style="western"><surname>Jakovlev</surname><given-names>J.</given-names></name><name name-style="western"><surname>Salmela</surname><given-names>J.</given-names></name><name name-style="western"><surname>Kuusela</surname><given-names>K.</given-names></name><name name-style="western"><surname>Paasivirta</surname><given-names>L.</given-names></name></person-group><year>2010</year><chapter-title>Thread-horned flies (<tp:taxon-name><tp:taxon-name-part taxon-name-part-type="order">Diptera</tp:taxon-name-part></tp:taxon-name>: <tp:taxon-name><tp:taxon-name-part taxon-name-part-type="suborder">Nematocera</tp:taxon-name-part></tp:taxon-name>)</chapter-title><person-group person-group-type="editor"><name name-style="western"><surname>Rassi</surname><given-names>P.</given-names></name><name name-style="western"><surname>Hyvärinen</surname><given-names>E.</given-names></name><name name-style="western"><surname>Juslen</surname><given-names>A.</given-names></name><name name-style="western"><surname>Mannerkoski</surname><given-names>I.</given-names></name></person-group><source>The 2010 Red List of Finnish Species</source><publisher-name>Ympäristoministeriö &amp; Suomen ympäristökeskus</publisher-name><publisher-loc>Helsinki</publisher-loc><uri xlink:type="simple">http://www.ym.fi/fi-FI/Ajankohtaista/Julkaisut/Erillisjulkaisut/Suomen_lajien_uhanalaisuus__Punainen_kir(4709)</uri></element-citation></ref></ref-list></tp:taxon-treatment>
